# Supplementary material for: Adaptive neuro-fuzzy inference system (ANFIS) and multiple linear regression (MLR) modelling of Cu, Cd, and Pb adsorption onto tropical soils
Source: Environ Sci Pollut Res Int. 2022 Nov 28;30(11):31085–101. doi: 10.1007/s11356-022-24296-8 (PMC9995412; doi:10.1007/s11356-022-24296-8)
Supplement: Supplementary file 1 — Supplementary file1 (XLSX 134 KB) [file 11356_2022_24296_MOESM1_ESM.xlsx]

## Sheet: ANFIS
ANFIS
MAE_test	MAE_test_std	RMSE_test	RMSE_test_std	R2_test	R2_test_std	R2adj_test	R2adj_test_std	MAE_train	MAE_train_std	RMSE_train	RMSE_train_std	R2_train	R2_train_std	R2adj_train	R2adj_train_std	Variables
0.143087	0.0201922	0.17781	0.0213616	0.717164	0.0946298	0.710328	0.0969169	0.1148	0.00276886	0.144918	0.00267513	0.824372	0.0100354	0.820127	0.0102779	1	2	3	4	5	6	7	8
0.143087	0.0201921	0.17781	0.0213616	0.717164	0.0946297	0.711201	0.0966249	0.1148	0.00276887	0.144918	0.00267513	0.824372	0.0100354	0.820669	0.010247	1	2	3	4	5	6	7
0.143087	0.0201921	0.17781	0.0213616	0.717164	0.0946299	0.7112	0.0966251	0.1148	0.00276889	0.144918	0.00267513	0.824372	0.0100354	0.820669	0.010247	1	2	3	4	5	6	8
0.143086	0.0201927	0.177809	0.0213621	0.717169	0.0946277	0.711205	0.0966229	0.1148	0.0027689	0.144918	0.00267513	0.824372	0.0100354	0.820669	0.010247	1	2	3	4	5	7	8
0.143087	0.0201921	0.17781	0.0213615	0.717164	0.0946295	0.711201	0.0966247	0.1148	0.00276888	0.144918	0.00267513	0.824372	0.0100354	0.820669	0.010247	1	2	3	4	6	7	8
0.143087	0.0201921	0.17781	0.0213616	0.717164	0.0946299	0.7112	0.0966251	0.1148	0.00276888	0.144918	0.00267513	0.824372	0.0100354	0.820669	0.010247	1	2	3	5	6	7	8
0.136509	0.019664	0.167184	0.0208668	0.748249	0.088453	0.742941	0.090318	0.120071	0.00276611	0.147959	0.00248647	0.816923	0.010327	0.813063	0.0105447	1	2	4	5	6	7	8
0.263515	0.0318371	0.322394	0.0370473	0.156972	0.142451	0.139197	0.145455	0.240461	0.00357769	0.300883	0.00411419	0.243702	0.0183737	0.227756	0.0187611	1	3	4	5	6	7	8
0.144395	0.0188334	0.183034	0.0182436	0.708855	0.07665	0.702717	0.0782661	0.124822	0.00229669	0.16253	0.00210038	0.779237	0.00819967	0.774583	0.00837255	2	3	4	5	6	7	8			pH	Co	Temp	Corg	CEC	Fe	Mn	%clay
																									1	2	3	4	5	6	7	8
0.143087	0.0201921	0.17781	0.0213616	0.717164	0.0946297	0.712068	0.0963347	0.1148	0.00276886	0.144918	0.00267513	0.824372	0.0100354	0.821208	0.0102162	1	2	3	4	5	6
0.143085	0.0201931	0.177808	0.0213624	0.717172	0.0946258	0.712076	0.0963308	0.1148	0.00276895	0.144918	0.00267513	0.824372	0.0100354	0.821208	0.0102162	1	2	3	4	5	7
0.143085	0.0201929	0.177808	0.0213621	0.717171	0.094626	0.712075	0.0963309	0.1148	0.00276889	0.144918	0.00267513	0.824372	0.0100354	0.821208	0.0102162	1	2	3	4	5	8
0.143085	0.0201922	0.177807	0.0213609	0.717172	0.0946264	0.712076	0.0963313	0.1148	0.00276879	0.144918	0.00267513	0.824372	0.0100354	0.821208	0.0102162	1	2	3	4	6	7
0.143087	0.0201921	0.17781	0.0213615	0.717164	0.0946295	0.712068	0.0963346	0.1148	0.00276887	0.144918	0.00267513	0.824372	0.0100354	0.821208	0.0102162	1	2	3	4	6	8
0.143084	0.0201933	0.177806	0.0213622	0.717175	0.0946258	0.712079	0.0963308	0.1148	0.00276893	0.144918	0.00267513	0.824372	0.0100354	0.821208	0.0102162	1	2	3	4	7	8
0.143086	0.0201923	0.177809	0.0213618	0.717167	0.094629	0.712071	0.096334	0.1148	0.00276888	0.144918	0.00267513	0.824372	0.0100354	0.821208	0.0102162	1	2	3	5	6	7
0.143087	0.0201921	0.17781	0.0213617	0.717163	0.0946301	0.712067	0.0963351	0.1148	0.00276888	0.144918	0.00267513	0.824372	0.0100354	0.821208	0.0102162	1	2	3	5	6	8
0.143085	0.0201934	0.177807	0.0213627	0.717174	0.0946256	0.712078	0.0963306	0.1148	0.00276898	0.144918	0.00267513	0.824372	0.0100354	0.821208	0.0102162	1	2	3	5	7	8
0.143087	0.0201921	0.17781	0.0213615	0.717164	0.0946296	0.712068	0.0963346	0.1148	0.00276886	0.144918	0.00267513	0.824372	0.0100354	0.821208	0.0102162	1	2	3	6	7	8
0.136509	0.019664	0.167183	0.0208669	0.748249	0.088453	0.743713	0.0900467	0.120071	0.00276611	0.147959	0.00248647	0.816923	0.010327	0.813624	0.010513	1	2	4	5	6	7
0.136509	0.019664	0.167184	0.0208669	0.748249	0.0884531	0.743713	0.0900469	0.120071	0.00276611	0.147959	0.00248647	0.816923	0.010327	0.813624	0.010513	1	2	4	5	6	8
0.136508	0.0196643	0.167182	0.0208671	0.748254	0.0884507	0.743718	0.0900444	0.120072	0.00276615	0.147959	0.00248647	0.816923	0.010327	0.813624	0.010513	1	2	4	5	7	8
0.136509	0.019664	0.167183	0.0208668	0.74825	0.088453	0.743714	0.0900467	0.120071	0.00276611	0.147959	0.00248647	0.816923	0.010327	0.813624	0.010513	1	2	4	6	7	8
0.136509	0.019664	0.167184	0.0208669	0.748249	0.0884532	0.743713	0.0900469	0.120071	0.0027661	0.147959	0.00248647	0.816923	0.010327	0.813624	0.010513	1	2	5	6	7	8
0.263515	0.0318371	0.322394	0.0370473	0.156972	0.142452	0.141782	0.145018	0.240461	0.00357769	0.300883	0.00411419	0.243702	0.0183737	0.230076	0.0187048	1	3	4	5	6	7
0.263515	0.0318371	0.322394	0.0370474	0.156972	0.142452	0.141782	0.145018	0.240461	0.0035777	0.300883	0.00411419	0.243702	0.0183737	0.230076	0.0187048	1	3	4	5	6	8
0.263514	0.0318375	0.322393	0.0370478	0.156974	0.142453	0.141785	0.14502	0.240461	0.00357772	0.300883	0.00411419	0.243702	0.0183737	0.230076	0.0187048	1	3	4	5	7	8
0.263515	0.0318371	0.322394	0.0370473	0.156972	0.142452	0.141782	0.145018	0.240461	0.00357769	0.300883	0.00411419	0.243702	0.0183737	0.230076	0.0187048	1	3	4	6	7	8
0.263515	0.0318371	0.322394	0.0370473	0.156972	0.142452	0.141782	0.145018	0.240461	0.0035777	0.300883	0.00411419	0.243702	0.0183737	0.230076	0.0187048	1	3	5	6	7	8
0.257083	0.0340981	0.313492	0.03919	0.185277	0.145178	0.170597	0.147794	0.244976	0.00389043	0.304532	0.00446485	0.225303	0.0169981	0.211344	0.0173044	1	4	5	6	7	8
0.144395	0.0188335	0.183034	0.0182436	0.708855	0.07665	0.703609	0.0780311	0.124822	0.00229669	0.16253	0.00210038	0.779237	0.00819967	0.77526	0.00834741	2	3	4	5	6	7
0.144395	0.0188335	0.183034	0.0182435	0.708855	0.07665	0.703609	0.0780311	0.124822	0.00229669	0.16253	0.00210038	0.779237	0.00819967	0.77526	0.00834741	2	3	4	5	6	8
0.144395	0.0188336	0.183034	0.0182436	0.708855	0.0766501	0.703609	0.0780312	0.124822	0.00229669	0.16253	0.00210038	0.779237	0.00819967	0.77526	0.00834741	2	3	4	5	7	8
0.144395	0.0188337	0.183034	0.0182436	0.708855	0.07665	0.703609	0.0780311	0.124822	0.00229669	0.16253	0.00210038	0.779237	0.00819967	0.77526	0.00834741	2	3	4	6	7	8
0.144395	0.0188336	0.183034	0.0182436	0.708855	0.0766499	0.70361	0.078031	0.124822	0.0022967	0.16253	0.00210038	0.779237	0.00819967	0.77526	0.00834741	2	3	5	6	7	8
0.14199	0.0144701	0.176098	0.0157566	0.731074	0.0731987	0.726228	0.0745176	0.13414	0.00190896	0.168014	0.00180384	0.764102	0.00796979	0.759852	0.00811339	2	4	5	6	7	8
0.266474	0.0362079	0.325192	0.0362773	0.148535	0.15219	0.133193	0.154933	0.252864	0.00337786	0.311188	0.00397824	0.191069	0.0157864	0.176494	0.0160709	3	4	5	6	7	8
0.141315	0.0210604	0.175802	0.0219852	0.723384	0.0919561	0.719243	0.0933327	0.114911	0.00282436	0.145039	0.00270087	0.824084	0.0099827	0.821451	0.0101321	1	2	3	4	5
0.141521	0.0202828	0.175196	0.0212472	0.724955	0.091531	0.720838	0.0929012	0.115026	0.00278825	0.145101	0.00267215	0.823932	0.0099924	0.821296	0.010142	1	2	3	4	6
0.141337	0.0208333	0.175816	0.0210554	0.72333	0.090969	0.719188	0.0923308	0.115008	0.00278613	0.145264	0.00270466	0.82354	0.00996071	0.820898	0.0101098	1	2	3	4	7
0.141564	0.0203708	0.175722	0.0207881	0.723538	0.0905153	0.719399	0.0918703	0.115009	0.00280037	0.145219	0.00269834	0.823646	0.0100083	0.821006	0.0101581	1	2	3	4	8
0.141608	0.0205809	0.175394	0.0218982	0.724796	0.0923887	0.720676	0.0937718	0.114996	0.00277046	0.14509	0.00268791	0.823962	0.00993517	0.821327	0.0100839	1	2	3	5	6
0.141391	0.0210977	0.175417	0.0222663	0.72451	0.0926404	0.720386	0.0940272	0.114974	0.00281367	0.145047	0.0027207	0.824063	0.0100064	0.82143	0.0101562	1	2	3	5	7
0.141332	0.021163	0.175551	0.0222309	0.724083	0.0924902	0.719952	0.0938747	0.114951	0.00281996	0.145039	0.00271922	0.824083	0.0100088	0.82145	0.0101587	1	2	3	5	8
0.141753	0.0211519	0.17555	0.0220181	0.724564	0.0919694	0.720441	0.0933462	0.115172	0.00278233	0.145313	0.00275728	0.823422	0.00995725	0.820778	0.0101063	1	2	3	6	7
0.141805	0.0202983	0.175533	0.0210681	0.723463	0.0927369	0.719323	0.0941252	0.115242	0.00279777	0.145411	0.00269459	0.82317	0.0102092	0.820523	0.0103621	1	2	3	6	8
0.141213	0.0205281	0.175334	0.0208393	0.724684	0.090536	0.720562	0.0918913	0.115004	0.00278998	0.145215	0.0026976	0.823656	0.0100011	0.821016	0.0101508	1	2	3	7	8
0.136509	0.019664	0.167184	0.0208669	0.748249	0.0884529	0.744481	0.0897771	0.120071	0.00276611	0.147959	0.00248647	0.816923	0.010327	0.814182	0.0104816	1	2	4	5	6
0.136507	0.0196644	0.167181	0.0208671	0.748256	0.0884484	0.744488	0.0897725	0.120072	0.00276617	0.147959	0.00248647	0.816923	0.010327	0.814182	0.0104816	1	2	4	5	7
0.136507	0.0196644	0.167181	0.0208673	0.748256	0.0884493	0.744487	0.0897734	0.120072	0.00276618	0.147959	0.00248647	0.816923	0.010327	0.814182	0.0104816	1	2	4	5	8
0.136507	0.0196633	0.167181	0.0208656	0.748257	0.0884496	0.744489	0.0897737	0.120071	0.00276601	0.147959	0.00248647	0.816923	0.010327	0.814182	0.0104816	1	2	4	6	7
0.136509	0.019664	0.167183	0.0208668	0.74825	0.0884529	0.744481	0.0897771	0.120071	0.00276611	0.147959	0.00248647	0.816923	0.010327	0.814182	0.0104816	1	2	4	6	8
0.136506	0.0196644	0.16718	0.0208669	0.74826	0.0884488	0.744491	0.0897729	0.120072	0.00276614	0.147959	0.00248647	0.816923	0.010327	0.814182	0.0104816	1	2	4	7	8
0.136508	0.0196642	0.167183	0.0208671	0.748252	0.0884524	0.744483	0.0897765	0.120071	0.00276614	0.147959	0.00248647	0.816923	0.010327	0.814182	0.0104816	1	2	5	6	7
0.136509	0.0196642	0.167184	0.0208671	0.748249	0.0884536	0.74448	0.0897778	0.120071	0.00276615	0.147959	0.00248647	0.816923	0.010327	0.814182	0.0104816	1	2	5	6	8
0.136507	0.0196645	0.167181	0.0208674	0.748258	0.0884482	0.74449	0.0897723	0.120072	0.00276621	0.147959	0.00248647	0.816923	0.010327	0.814182	0.0104816	1	2	5	7	8
0.136509	0.019664	0.167183	0.0208668	0.74825	0.088453	0.744481	0.0897771	0.120071	0.00276611	0.147959	0.00248647	0.816923	0.010327	0.814182	0.0104816	1	2	6	7	8
0.263515	0.0318371	0.322394	0.0370473	0.156972	0.142451	0.144352	0.144584	0.240461	0.0035777	0.300883	0.00411419	0.243702	0.0183737	0.232381	0.0186488	1	3	4	5	6
0.263514	0.0318379	0.322393	0.0370482	0.156976	0.142454	0.144356	0.144586	0.240461	0.00357774	0.300883	0.00411419	0.243702	0.0183737	0.232381	0.0186488	1	3	4	5	7
0.263514	0.0318377	0.322393	0.0370481	0.156975	0.142454	0.144355	0.144586	0.240461	0.00357773	0.300883	0.00411419	0.243702	0.0183737	0.232381	0.0186488	1	3	4	5	8
0.263513	0.0318373	0.322393	0.0370472	0.156976	0.142452	0.144356	0.144585	0.240461	0.00357758	0.300883	0.00411419	0.243702	0.0183737	0.232381	0.0186488	1	3	4	6	7
0.263515	0.0318371	0.322394	0.0370473	0.156972	0.142451	0.144352	0.144584	0.240461	0.00357769	0.300883	0.00411419	0.243702	0.0183737	0.232381	0.0186488	1	3	4	6	8
0.263513	0.031838	0.322392	0.0370481	0.156978	0.142455	0.144358	0.144587	0.240461	0.0035777	0.300883	0.00411419	0.243702	0.0183737	0.232381	0.0186488	1	3	4	7	8
0.263515	0.0318373	0.322393	0.0370475	0.156973	0.142453	0.144353	0.144585	0.240461	0.00357772	0.300883	0.00411419	0.243702	0.0183737	0.232381	0.0186488	1	3	5	6	7
0.263515	0.0318371	0.322394	0.0370473	0.156972	0.142451	0.144352	0.144584	0.240461	0.00357769	0.300883	0.00411419	0.243702	0.0183737	0.232381	0.0186488	1	3	5	6	8
0.263513	0.0318381	0.322392	0.0370485	0.156977	0.142455	0.144357	0.144588	0.240461	0.00357777	0.300883	0.00411419	0.243702	0.0183737	0.232381	0.0186488	1	3	5	7	8
0.263515	0.0318371	0.322394	0.0370473	0.156972	0.142452	0.144352	0.144584	0.240461	0.00357769	0.300883	0.00411419	0.243702	0.0183737	0.232381	0.0186488	1	3	6	7	8
0.257083	0.0340981	0.313491	0.03919	0.185277	0.145179	0.173081	0.147352	0.244976	0.00389043	0.304532	0.00446485	0.225303	0.0169981	0.213705	0.0172526	1	4	5	6	7
0.257083	0.0340981	0.313492	0.03919	0.185277	0.145178	0.173081	0.147352	0.244976	0.00389044	0.304532	0.00446485	0.225303	0.0169981	0.213705	0.0172526	1	4	5	6	8
0.257083	0.0340987	0.313491	0.0391906	0.185281	0.145181	0.173084	0.147354	0.244976	0.00389047	0.304532	0.00446485	0.225303	0.0169981	0.213705	0.0172526	1	4	5	7	8
0.257083	0.034098	0.313491	0.0391899	0.185277	0.145178	0.173081	0.147351	0.244976	0.00389044	0.304532	0.00446485	0.225303	0.0169981	0.213705	0.0172526	1	4	6	7	8
0.257083	0.0340981	0.313492	0.03919	0.185277	0.145178	0.173081	0.147352	0.244976	0.00389045	0.304532	0.00446485	0.225303	0.0169981	0.213705	0.0172526	1	5	6	7	8
0.144395	0.0188336	0.183034	0.0182436	0.708855	0.0766502	0.704497	0.0777977	0.124822	0.00229667	0.16253	0.00210038	0.779237	0.00819967	0.775933	0.00832242	2	3	4	5	6
0.144395	0.0188335	0.183034	0.0182435	0.708855	0.0766499	0.704497	0.0777974	0.124822	0.0022967	0.16253	0.00210038	0.779237	0.00819967	0.775933	0.00832242	2	3	4	5	7
0.144395	0.0188335	0.183034	0.0182435	0.708855	0.0766502	0.704497	0.0777977	0.124822	0.00229672	0.16253	0.00210038	0.779237	0.00819967	0.775933	0.00832241	2	3	4	5	8
0.144395	0.0188337	0.183034	0.0182437	0.708855	0.0766501	0.704497	0.0777976	0.124822	0.00229669	0.16253	0.00210038	0.779237	0.00819967	0.775933	0.00832242	2	3	4	6	7
0.144395	0.0188336	0.183034	0.0182436	0.708855	0.0766499	0.704497	0.0777974	0.124822	0.0022967	0.16253	0.00210038	0.779237	0.00819967	0.775933	0.00832242	2	3	4	6	8
0.144395	0.0188339	0.183034	0.0182436	0.708856	0.07665	0.704497	0.0777975	0.124822	0.00229669	0.16253	0.00210038	0.779237	0.00819967	0.775933	0.00832242	2	3	4	7	8
0.144395	0.0188335	0.183034	0.0182435	0.708855	0.07665	0.704496	0.0777975	0.124822	0.00229674	0.16253	0.00210038	0.779237	0.00819967	0.775933	0.00832242	2	3	5	6	7
0.144395	0.0188339	0.183034	0.0182437	0.708857	0.0766501	0.704498	0.0777976	0.124822	0.0022966	0.16253	0.00210038	0.779237	0.00819967	0.775933	0.00832241	2	3	5	6	8
0.144395	0.0188336	0.183034	0.0182437	0.708855	0.0766505	0.704497	0.0777979	0.124822	0.00229673	0.16253	0.00210038	0.779237	0.00819967	0.775933	0.00832242	2	3	5	7	8
0.144395	0.0188336	0.183034	0.0182436	0.708855	0.07665	0.704497	0.0777975	0.124822	0.00229668	0.16253	0.00210038	0.779237	0.00819967	0.775933	0.00832242	2	3	6	7	8
0.14199	0.0144702	0.176098	0.0157566	0.731074	0.0731986	0.727048	0.0742944	0.13414	0.00190896	0.168014	0.00180384	0.764102	0.00796978	0.760571	0.00808909	2	4	5	6	7
0.14199	0.0144703	0.176098	0.0157567	0.731074	0.0731986	0.727048	0.0742944	0.13414	0.00190896	0.168014	0.00180384	0.764102	0.00796978	0.760571	0.00808909	2	4	5	6	8
0.14199	0.0144702	0.176098	0.0157566	0.731074	0.0731985	0.727048	0.0742943	0.13414	0.00190896	0.168014	0.00180384	0.764102	0.00796978	0.760571	0.00808909	2	4	5	7	8
0.14199	0.0144701	0.176099	0.0157566	0.731074	0.0731986	0.727048	0.0742944	0.13414	0.00190897	0.168014	0.00180384	0.764102	0.00796979	0.760571	0.00808909	2	4	6	7	8
0.14199	0.0144702	0.176099	0.0157566	0.731074	0.0731986	0.727048	0.0742944	0.13414	0.00190897	0.168014	0.00180384	0.764102	0.00796979	0.760571	0.0080891	2	5	6	7	8
0.266474	0.0362079	0.325192	0.0362773	0.148535	0.15219	0.135788	0.154469	0.252864	0.00337786	0.311188	0.00397824	0.191069	0.0157864	0.17896	0.0160227	3	4	5	6	7
0.266474	0.0362079	0.325192	0.0362773	0.148535	0.15219	0.135788	0.154469	0.252864	0.00337786	0.311188	0.00397824	0.191069	0.0157864	0.17896	0.0160227	3	4	5	6	8
0.266474	0.0362079	0.325192	0.0362773	0.148535	0.15219	0.135788	0.154469	0.252864	0.00337786	0.311188	0.00397824	0.191069	0.0157864	0.17896	0.0160227	3	4	5	7	8
0.266474	0.0362079	0.325192	0.0362773	0.148535	0.15219	0.135788	0.154469	0.252864	0.00337786	0.311188	0.00397824	0.191069	0.0157864	0.17896	0.0160227	3	4	6	7	8
0.266474	0.0362079	0.325192	0.0362773	0.148535	0.152191	0.135788	0.154469	0.252864	0.00337786	0.311188	0.00397824	0.191069	0.0157864	0.17896	0.0160227	3	5	6	7	8
0.266382	0.040288	0.320996	0.0405576	0.146669	0.117867	0.133895	0.119631	0.263197	0.00411457	0.318751	0.00456931	0.151374	0.0119403	0.13867	0.0121191	4	5	6	7	8
0.136709	0.0197439	0.169737	0.0207759	0.741927	0.0830293	0.738845	0.0840207	0.115661	0.00278235	0.145845	0.00260655	0.822138	0.00971221	0.820014	0.00982818	1	2	3	4
0.137612	0.0187781	0.170511	0.0207512	0.739815	0.0840867	0.736708	0.0850907	0.116569	0.00238357	0.146459	0.00251685	0.820639	0.00964179	0.818497	0.00975691	1	2	3	5
0.13775	0.0206547	0.169294	0.0214962	0.74149	0.088256	0.738404	0.0893098	0.1179	0.00261052	0.147892	0.00272416	0.817092	0.0104449	0.814908	0.0105697	1	2	3	6
0.137907	0.0191038	0.169995	0.0200539	0.74033	0.0836139	0.737229	0.0846123	0.1178	0.00265146	0.147633	0.00254879	0.817752	0.00982413	0.815576	0.00994143	1	2	3	7
0.137313	0.0195944	0.169324	0.0201672	0.741627	0.0859677	0.738542	0.0869941	0.117005	0.00254077	0.14671	0.00259888	0.820006	0.0101221	0.817857	0.0102429	1	2	3	8
0.134724	0.0200873	0.165105	0.0211604	0.754502	0.0851183	0.751571	0.0861347	0.120152	0.00280651	0.148071	0.00250451	0.816652	0.0102447	0.814463	0.0103671	1	2	4	5
0.134926	0.0196427	0.164491	0.0207987	0.75589	0.0861111	0.752975	0.0871393	0.120246	0.0028008	0.148123	0.00250378	0.81652	0.0103065	0.81433	0.0104296	1	2	4	6
0.134632	0.0195945	0.164934	0.0199677	0.754911	0.084429	0.751985	0.0854371	0.12026	0.00280125	0.14831	0.00247055	0.816061	0.0102083	0.813865	0.0103302	1	2	4	7
0.134869	0.0196436	0.164832	0.0203172	0.754963	0.0853673	0.752037	0.0863866	0.120259	0.00281343	0.148249	0.00250741	0.816209	0.01031	0.814014	0.0104331	1	2	4	8
0.135104	0.0197454	0.164805	0.0211957	0.755506	0.0862847	0.752587	0.087315	0.120271	0.00277807	0.148126	0.00249176	0.816516	0.0102126	0.814325	0.0103346	1	2	5	6
0.134856	0.0201492	0.164764	0.0214517	0.755458	0.0859901	0.752538	0.0870169	0.120239	0.00281314	0.14808	0.0025215	0.81663	0.0102685	0.81444	0.0103911	1	2	5	7
0.134779	0.0201908	0.164876	0.0213975	0.755115	0.0857072	0.752191	0.0867306	0.12021	0.00281227	0.148071	0.00252012	0.816651	0.0102685	0.814462	0.0103911	1	2	5	8
0.135138	0.0196204	0.164886	0.0208399	0.755557	0.0850425	0.752639	0.0860579	0.120433	0.00268048	0.148343	0.00248555	0.815982	0.0101434	0.813784	0.0102645	1	2	6	7
0.135195	0.0199431	0.164835	0.0211403	0.754299	0.0882005	0.751366	0.0892537	0.120418	0.00281168	0.148383	0.00254931	0.815867	0.0105505	0.813668	0.0106765	1	2	6	8
0.134578	0.0197151	0.164475	0.0202959	0.756022	0.0852591	0.753109	0.0862771	0.120257	0.00280908	0.148248	0.00250337	0.81621	0.0102988	0.814015	0.0104218	1	2	7	8
0.261812	0.0324217	0.321256	0.0378086	0.160982	0.144841	0.150964	0.146571	0.240509	0.00360683	0.300947	0.00413355	0.243383	0.0182738	0.234349	0.018492	1	3	4	5
0.262296	0.0318313	0.321165	0.0369649	0.160893	0.144015	0.150874	0.145735	0.240679	0.00351188	0.300981	0.00409477	0.243207	0.0183087	0.234171	0.0185273	1	3	4	6
0.262015	0.0313867	0.32143	0.0367586	0.159286	0.142655	0.149247	0.144358	0.240832	0.00340947	0.301137	0.00408209	0.242426	0.018258	0.23338	0.018476	1	3	4	7
0.262426	0.0319951	0.321421	0.0369745	0.159848	0.142553	0.149816	0.144255	0.240768	0.00342977	0.301082	0.00408917	0.2427	0.0183531	0.233658	0.0185723	1	3	4	8
0.262109	0.0325992	0.321076	0.0376393	0.161863	0.145522	0.151856	0.147259	0.240575	0.003546	0.300971	0.00413818	0.243262	0.0182459	0.234226	0.0184638	1	3	5	6
0.261902	0.0326071	0.321079	0.0378399	0.161965	0.146069	0.151958	0.147813	0.240551	0.00361692	0.30095	0.00413602	0.243367	0.0182876	0.234333	0.018506	1	3	5	7
0.261853	0.032554	0.321144	0.0378612	0.161649	0.145781	0.151639	0.147521	0.240529	0.00362478	0.300946	0.00413498	0.243386	0.018289	0.234352	0.0185074	1	3	5	8
0.262058	0.0330221	0.320978	0.0379329	0.161853	0.145154	0.151846	0.146887	0.240887	0.00358669	0.301132	0.00415808	0.242457	0.0181622	0.233412	0.0183791	1	3	6	7
0.262753	0.031385	0.321528	0.0363313	0.159239	0.143726	0.1492	0.145442	0.24094	0.00341566	0.301125	0.00405359	0.242478	0.0184013	0.233433	0.018621	1	3	6	8
0.261956	0.0316366	0.321161	0.0367556	0.160733	0.143153	0.150712	0.144862	0.240803	0.00343416	0.301091	0.00408248	0.242655	0.0183197	0.233612	0.0185384	1	3	7	8
0.257083	0.0340981	0.313491	0.03919	0.185277	0.145179	0.175549	0.146912	0.244976	0.00389043	0.304532	0.00446485	0.225303	0.0169981	0.216052	0.0172011	1	4	5	6
0.257082	0.0340991	0.31349	0.0391911	0.185282	0.145182	0.175554	0.146916	0.244976	0.0038905	0.304532	0.00446485	0.225303	0.0169981	0.216052	0.0172011	1	4	5	7
0.257082	0.034099	0.313491	0.039191	0.185282	0.145182	0.175554	0.146916	0.244976	0.00389049	0.304532	0.00446485	0.225303	0.0169981	0.216052	0.0172011	1	4	5	8
0.257082	0.0340975	0.31349	0.0391893	0.185282	0.145178	0.175554	0.146911	0.244976	0.00389043	0.304532	0.00446485	0.225303	0.0169981	0.216052	0.0172011	1	4	6	7
0.257083	0.034098	0.313491	0.0391899	0.185277	0.145178	0.175549	0.146912	0.244976	0.00389044	0.304532	0.00446485	0.225303	0.0169981	0.216052	0.0172011	1	4	6	8
0.257081	0.0340989	0.31349	0.0391908	0.185285	0.145182	0.175557	0.146916	0.244976	0.00389052	0.304532	0.00446485	0.225303	0.0169981	0.216052	0.0172011	1	4	7	8
0.257083	0.0340985	0.313491	0.0391904	0.18528	0.145182	0.175552	0.146915	0.244976	0.00389044	0.304532	0.00446485	0.225303	0.0169981	0.216052	0.0172011	1	5	6	7
0.257083	0.0340981	0.313492	0.03919	0.185277	0.145178	0.175549	0.146912	0.244976	0.00389044	0.304532	0.00446485	0.225303	0.0169981	0.216052	0.0172011	1	5	6	8
0.257082	0.0340994	0.31349	0.0391914	0.185284	0.145185	0.175557	0.146919	0.244976	0.00389052	0.304532	0.00446485	0.225303	0.0169981	0.216052	0.0172011	1	5	7	8
0.257083	0.0340981	0.313491	0.0391899	0.185277	0.145178	0.175549	0.146912	0.244976	0.00389043	0.304532	0.00446485	0.225303	0.0169981	0.216052	0.0172011	1	6	7	8
0.143444	0.0186266	0.18209	0.0179743	0.711721	0.0754267	0.708279	0.0763274	0.124907	0.00227802	0.162595	0.00207915	0.779063	0.00815752	0.776425	0.00825492	2	3	4	5
0.142768	0.0170165	0.180452	0.016493	0.716377	0.0744357	0.71299	0.0753244	0.125529	0.00216283	0.162799	0.00198734	0.7785	0.00837152	0.775855	0.00847148	2	3	4	6
0.143027	0.0183294	0.180638	0.0184523	0.715825	0.0747126	0.712432	0.0756047	0.12552	0.00227092	0.162789	0.00209887	0.778533	0.00822411	0.775889	0.00832231	2	3	4	7
0.142605	0.0177043	0.180274	0.0176685	0.717078	0.0742265	0.7137	0.0751128	0.125373	0.00225555	0.162792	0.00206017	0.778523	0.00828934	0.775879	0.00838832	2	3	4	8
0.143567	0.0177899	0.181363	0.0167363	0.714045	0.073894	0.710631	0.0747763	0.125616	0.0021315	0.162792	0.00200252	0.778525	0.0082154	0.77588	0.00831349	2	3	5	6
0.143731	0.0181823	0.181876	0.0173261	0.712405	0.074506	0.708971	0.0753956	0.125272	0.00217947	0.162646	0.00203944	0.778922	0.00817212	0.776282	0.0082697	2	3	5	7
0.143642	0.0183981	0.182021	0.0176136	0.711946	0.0748875	0.708507	0.0757817	0.12509	0.00221781	0.162612	0.00205665	0.779015	0.00816148	0.776377	0.00825893	2	3	5	8
0.143614	0.0186412	0.181115	0.0184456	0.715097	0.0746861	0.711695	0.0755778	0.125829	0.00231094	0.162865	0.00210183	0.778332	0.00807961	0.775685	0.00817609	2	3	6	7
0.141897	0.0168519	0.179812	0.0163384	0.717933	0.0752064	0.714565	0.0761044	0.125477	0.00221389	0.162887	0.00198018	0.778258	0.00842721	0.77561	0.00852783	2	3	6	8
0.142273	0.0179468	0.179872	0.0179826	0.71833	0.0743599	0.714967	0.0752478	0.125413	0.00224914	0.162808	0.00207349	0.778479	0.00829578	0.775834	0.00839484	2	3	7	8
0.14199	0.0144701	0.176098	0.0157565	0.731074	0.0731986	0.727863	0.0740726	0.13414	0.00190893	0.168014	0.00180384	0.764102	0.00796978	0.761286	0.00806494	2	4	5	6
0.14199	0.0144702	0.176098	0.0157567	0.731074	0.0731986	0.727863	0.0740726	0.13414	0.00190897	0.168014	0.00180384	0.764102	0.00796978	0.761286	0.00806495	2	4	5	7
0.14199	0.0144704	0.176099	0.0157567	0.731073	0.0731984	0.727862	0.0740724	0.13414	0.00190898	0.168014	0.00180383	0.764102	0.00796974	0.761286	0.0080649	2	4	5	8
0.14199	0.0144701	0.176098	0.0157566	0.731074	0.0731984	0.727863	0.0740724	0.13414	0.00190895	0.168014	0.00180384	0.764102	0.00796978	0.761286	0.00806495	2	4	6	7
0.14199	0.0144702	0.176098	0.0157566	0.731074	0.0731986	0.727863	0.0740726	0.13414	0.00190897	0.168014	0.00180384	0.764102	0.00796979	0.761286	0.00806495	2	4	6	8
0.14199	0.0144701	0.176098	0.0157566	0.731074	0.0731985	0.727863	0.0740725	0.13414	0.00190896	0.168014	0.00180384	0.764102	0.00796978	0.761286	0.00806495	2	4	7	8
0.14199	0.0144701	0.176098	0.0157566	0.731074	0.0731986	0.727863	0.0740726	0.13414	0.00190898	0.168014	0.00180384	0.764102	0.00796978	0.761286	0.00806495	2	5	6	7
0.141991	0.0144701	0.176099	0.0157567	0.731072	0.0731994	0.727861	0.0740734	0.13414	0.001909	0.168014	0.00180383	0.764102	0.00796975	0.761286	0.00806491	2	5	6	8
0.14199	0.01447	0.176098	0.0157565	0.731074	0.0731982	0.727863	0.0740722	0.13414	0.00190896	0.168014	0.00180384	0.764102	0.00796978	0.761286	0.00806495	2	5	7	8
0.14199	0.0144702	0.176098	0.0157566	0.731074	0.0731986	0.727863	0.0740727	0.13414	0.00190897	0.168014	0.00180384	0.764102	0.00796978	0.761286	0.00806495	2	6	7	8
0.266474	0.0362079	0.325192	0.0362773	0.148535	0.15219	0.138368	0.154008	0.252864	0.00337787	0.311188	0.00397824	0.191069	0.0157864	0.181411	0.0159749	3	4	5	6
0.266474	0.0362079	0.325192	0.0362773	0.148535	0.15219	0.138368	0.154008	0.252864	0.00337786	0.311188	0.00397824	0.191069	0.0157864	0.181411	0.0159749	3	4	5	7
0.266474	0.0362079	0.325192	0.0362773	0.148535	0.15219	0.138368	0.154008	0.252864	0.00337786	0.311188	0.00397824	0.191069	0.0157864	0.181411	0.0159749	3	4	5	8
0.266474	0.0362079	0.325192	0.0362773	0.148535	0.15219	0.138368	0.154008	0.252864	0.00337786	0.311188	0.00397824	0.191069	0.0157864	0.181411	0.0159749	3	4	6	7
0.266474	0.0362079	0.325192	0.0362773	0.148535	0.15219	0.138368	0.154008	0.252864	0.00337786	0.311188	0.00397824	0.191069	0.0157864	0.181411	0.0159749	3	4	6	8
0.266474	0.0362079	0.325192	0.0362773	0.148535	0.15219	0.138368	0.154008	0.252864	0.00337786	0.311188	0.00397824	0.191069	0.0157864	0.181411	0.0159749	3	4	7	8
0.266474	0.0362079	0.325192	0.0362773	0.148535	0.15219	0.138368	0.154008	0.252864	0.00337787	0.311188	0.00397824	0.191069	0.0157864	0.181411	0.0159749	3	5	6	7
0.266474	0.0362079	0.325192	0.0362773	0.148535	0.15219	0.138368	0.154008	0.252864	0.00337786	0.311188	0.00397824	0.191069	0.0157864	0.181411	0.0159749	3	5	6	8
0.266474	0.0362079	0.325192	0.0362773	0.148535	0.15219	0.138368	0.154008	0.252864	0.00337786	0.311188	0.00397824	0.191069	0.0157864	0.181411	0.0159749	3	5	7	8
0.266474	0.0362079	0.325192	0.0362773	0.148535	0.15219	0.138368	0.154008	0.252864	0.00337786	0.311188	0.00397824	0.191069	0.0157864	0.181411	0.0159749	3	6	7	8
0.266382	0.040288	0.320996	0.0405576	0.146669	0.117867	0.13648	0.119274	0.263197	0.00411457	0.318751	0.00456931	0.151374	0.0119403	0.141241	0.0120829	4	5	6	7
0.266382	0.040288	0.320996	0.0405576	0.146669	0.117867	0.13648	0.119274	0.263197	0.00411457	0.318751	0.00456931	0.151374	0.0119403	0.141241	0.0120829	4	5	6	8
0.266382	0.040288	0.320996	0.0405576	0.146669	0.117867	0.13648	0.119274	0.263197	0.00411457	0.318751	0.00456931	0.151374	0.0119403	0.141241	0.0120829	4	5	7	8
0.266382	0.040288	0.320996	0.0405576	0.146669	0.117867	0.13648	0.119274	0.263197	0.00411457	0.318751	0.00456931	0.151374	0.0119403	0.141241	0.0120829	4	6	7	8
0.266382	0.040288	0.320996	0.0405576	0.146669	0.117867	0.13648	0.119274	0.263197	0.00411457	0.318751	0.00456931	0.151374	0.0119403	0.141241	0.0120829	5	6	7	8
0.144172	0.0229662	0.175807	0.028207	0.727257	0.0928151	0.724822	0.0936438	0.134021	0.00289843	0.166239	0.00356836	0.768944	0.0125257	0.766881	0.0126376	1	2	3
0.131213	0.018752	0.159803	0.0197336	0.770606	0.0773964	0.768558	0.0780874	0.121017	0.00272782	0.148888	0.00238206	0.814638	0.00993169	0.812983	0.0100204	1	2	4
0.13232	0.0180586	0.160733	0.0197074	0.768671	0.0774898	0.766605	0.0781817	0.122495	0.00241954	0.149838	0.00229368	0.812266	0.00997322	0.81059	0.0100623	1	2	5
0.132249	0.0191663	0.160309	0.02027	0.767208	0.0840813	0.765129	0.084832	0.12286	0.00254584	0.150875	0.00239628	0.809638	0.0105965	0.807938	0.0106911	1	2	6
0.132459	0.0171514	0.160861	0.0184412	0.766803	0.0789485	0.764721	0.0796534	0.122711	0.00263354	0.15058	0.00224265	0.810405	0.00997061	0.808712	0.0100596	1	2	7
0.131718	0.0188411	0.159748	0.0194951	0.769444	0.0810096	0.767385	0.0817329	0.12184	0.00255714	0.149561	0.00236763	0.812943	0.0103399	0.811273	0.0104322	1	2	8
0.255477	0.0320448	0.316005	0.0367886	0.178238	0.145897	0.170901	0.1472	0.241458	0.00344158	0.301545	0.00406252	0.240373	0.0179884	0.23359	0.018149	1	3	4
0.257088	0.0337962	0.317425	0.0377206	0.175334	0.146587	0.167971	0.147896	0.241746	0.00348095	0.301823	0.00413368	0.238964	0.0186217	0.232169	0.018788	1	3	5
0.257485	0.0323515	0.317299	0.0366692	0.173144	0.146889	0.165762	0.148201	0.242862	0.00345469	0.302725	0.00403713	0.234424	0.0178485	0.227589	0.0180078	1	3	6
0.257085	0.030027	0.317198	0.0357749	0.169618	0.141265	0.162204	0.142527	0.243059	0.00318078	0.302782	0.00400158	0.234144	0.0173282	0.227306	0.0174829	1	3	7
0.257421	0.02932	0.317257	0.0353135	0.171079	0.144545	0.163678	0.145835	0.242417	0.00327254	0.302067	0.00395147	0.237746	0.0176698	0.23094	0.0178276	1	3	8
0.255312	0.0350021	0.312308	0.0401404	0.190518	0.148706	0.183291	0.150033	0.245057	0.00395873	0.304589	0.00449215	0.225016	0.0169062	0.218097	0.0170572	1	4	5
0.25578	0.0343467	0.312218	0.0395794	0.192425	0.15072	0.185214	0.152065	0.245124	0.00393256	0.30463	0.00447444	0.224801	0.0170801	0.21788	0.0172326	1	4	6
0.255541	0.0336968	0.312604	0.0387793	0.187753	0.14412	0.180501	0.145407	0.245287	0.00380543	0.30484	0.0044336	0.223736	0.0168878	0.216805	0.0170386	1	4	7
0.25603	0.0339607	0.312652	0.0389661	0.188837	0.145899	0.181595	0.147202	0.245193	0.00387383	0.304761	0.00444781	0.224133	0.0170882	0.217205	0.0172408	1	4	8
0.255745	0.0355013	0.312118	0.0404834	0.193662	0.154187	0.186462	0.155564	0.245162	0.0039895	0.304646	0.00452123	0.224723	0.0170257	0.217801	0.0171777	1	5	6
0.255559	0.0353739	0.312122	0.040475	0.193218	0.153285	0.186015	0.154653	0.245152	0.00401667	0.304599	0.00450705	0.224962	0.0170267	0.218042	0.0171787	1	5	7
0.255463	0.0352362	0.312195	0.0403553	0.192227	0.15164	0.185015	0.152994	0.245118	0.00399677	0.30459	0.00450008	0.225011	0.0169871	0.218091	0.0171388	1	5	8
0.255579	0.035336	0.311991	0.0402035	0.190754	0.147112	0.183529	0.148426	0.24554	0.00393042	0.304833	0.0045068	0.223779	0.0167151	0.216848	0.0168644	1	6	7
0.256142	0.0337994	0.312524	0.0388288	0.18999	0.147543	0.182758	0.148861	0.245297	0.00383352	0.304711	0.00442898	0.224385	0.0171084	0.21746	0.0172611	1	6	8
0.255505	0.0340053	0.312312	0.0389423	0.190231	0.146276	0.183001	0.147582	0.245257	0.00387196	0.304786	0.00444879	0.224006	0.0170405	0.217077	0.0171926	1	7	8
0.138613	0.0171918	0.175562	0.016851	0.732049	0.0694173	0.729656	0.0700371	0.12708	0.00207929	0.163556	0.00194182	0.776443	0.00814957	0.774447	0.00822233	2	3	4
0.14142	0.0166937	0.177195	0.0177518	0.72848	0.067965	0.726056	0.0685718	0.129705	0.00218985	0.164886	0.00196037	0.772796	0.00815343	0.770767	0.00822623	2	3	5
0.143491	0.0178109	0.177527	0.0204245	0.723713	0.0837432	0.721246	0.0844909	0.133008	0.00243859	0.167622	0.00218725	0.765176	0.00912109	0.763079	0.00920253	2	3	6
0.14517	0.0166815	0.18015	0.019523	0.715665	0.0831121	0.713126	0.0838542	0.133877	0.00212402	0.169314	0.00222071	0.76041	0.0093257	0.758271	0.00940897	2	3	7
0.141612	0.0189548	0.176392	0.0200891	0.727918	0.0795625	0.725488	0.0802729	0.129933	0.00255081	0.166089	0.00224303	0.769457	0.00883449	0.767399	0.00891337	2	3	8
0.141552	0.0142636	0.175863	0.0156854	0.731967	0.0727939	0.729574	0.0734438	0.134163	0.00189759	0.168039	0.00179965	0.764034	0.00794507	0.761927	0.00801601	2	4	5
0.140918	0.0139445	0.175204	0.0151461	0.733878	0.0724366	0.731502	0.0730833	0.134295	0.00185718	0.168079	0.00176524	0.763918	0.00803544	0.76181	0.00810719	2	4	6
0.14129	0.0141405	0.175349	0.0156684	0.733384	0.0721732	0.731003	0.0728176	0.134264	0.00187884	0.168077	0.00178826	0.763928	0.00790735	0.76182	0.00797795	2	4	7
0.14124	0.0142744	0.175297	0.015587	0.73354	0.0725802	0.73116	0.0732283	0.134227	0.00190212	0.168062	0.00178658	0.763968	0.00795948	0.761861	0.00803054	2	4	8
0.14108	0.0140993	0.175332	0.0153137	0.733445	0.0730555	0.731065	0.0737077	0.134401	0.00185053	0.168117	0.00177678	0.76381	0.00807879	0.761701	0.00815092	2	5	6
0.1413	0.0142102	0.175608	0.0155312	0.732707	0.0728741	0.73032	0.0735248	0.134269	0.0018811	0.168056	0.00178962	0.763984	0.00799303	0.761877	0.00806439	2	5	7
0.14141	0.0142502	0.175731	0.0156101	0.732354	0.0728206	0.729964	0.0734708	0.134205	0.00189222	0.168042	0.00179441	0.764025	0.00796644	0.761918	0.00803757	2	5	8
0.141547	0.0144022	0.17552	0.0157398	0.732931	0.0726801	0.730546	0.073329	0.134427	0.00186159	0.168129	0.00179245	0.76378	0.00794418	0.76167	0.00801511	2	6	7
0.140929	0.0141101	0.175272	0.0152005	0.733882	0.071694	0.731506	0.0723341	0.134238	0.00189463	0.168114	0.00176689	0.763821	0.0079439	0.761713	0.00801482	2	6	8
0.141088	0.014209	0.17518	0.0155705	0.733945	0.0723499	0.73157	0.0729958	0.134234	0.00189497	0.168066	0.00178581	0.763957	0.00795385	0.761849	0.00802486	2	7	8
0.264692	0.0356135	0.323647	0.0360252	0.152673	0.150332	0.145108	0.151674	0.252968	0.00332237	0.31127	0.00396696	0.190648	0.0154815	0.183422	0.0156198	3	4	5
0.266203	0.0361456	0.324837	0.0362161	0.149687	0.151405	0.142094	0.152757	0.252894	0.00339157	0.311206	0.00397558	0.190977	0.0157255	0.183754	0.0158659	3	4	6
0.26571	0.0361997	0.324147	0.0362054	0.153016	0.152871	0.145453	0.154236	0.252891	0.00344953	0.311243	0.00397299	0.190784	0.0157424	0.183558	0.015883	3	4	7
0.266281	0.0363136	0.324807	0.0362931	0.150392	0.152534	0.142806	0.153896	0.252861	0.00341686	0.311208	0.0039776	0.190964	0.0157606	0.183741	0.0159013	3	4	8
0.266002	0.0360656	0.324725	0.036501	0.149791	0.151306	0.1422	0.152657	0.252938	0.00335329	0.311217	0.00398598	0.190918	0.0157178	0.183694	0.0158581	3	5	6
0.26538	0.0358101	0.324223	0.0362688	0.150978	0.150658	0.143397	0.152004	0.252964	0.00333465	0.31124	0.00397417	0.190802	0.0155929	0.183577	0.0157321	3	5	7
0.265127	0.0357311	0.324015	0.0361714	0.151562	0.150521	0.143986	0.151865	0.252963	0.00333302	0.31125	0.00397061	0.190751	0.0155499	0.183526	0.0156887	3	5	8
0.265842	0.0365871	0.324246	0.0372834	0.15219	0.153259	0.14462	0.154627	0.252888	0.0033932	0.311235	0.00402275	0.190824	0.015756	0.1836	0.0158966	3	6	7
0.266413	0.0364448	0.324901	0.036252	0.149111	0.151889	0.141513	0.153245	0.252897	0.00341269	0.311214	0.00397618	0.190932	0.0157973	0.183708	0.0159383	3	6	8
0.266074	0.0362601	0.324562	0.0363456	0.151336	0.152522	0.143759	0.153883	0.252867	0.00341998	0.31122	0.00397848	0.1909	0.0157491	0.183676	0.0158897	3	7	8
0.266382	0.040288	0.320996	0.0405576	0.146669	0.117867	0.13905	0.118919	0.263197	0.00411457	0.318751	0.00456931	0.151374	0.0119403	0.143797	0.0120469	4	5	6
0.266382	0.040288	0.320996	0.0405576	0.146669	0.117867	0.13905	0.118919	0.263197	0.00411457	0.318751	0.00456931	0.151374	0.0119403	0.143797	0.0120469	4	5	7
0.266382	0.040288	0.320996	0.0405576	0.146669	0.117867	0.13905	0.118919	0.263197	0.00411457	0.318751	0.00456931	0.151374	0.0119403	0.143797	0.0120469	4	5	8
0.266382	0.040288	0.320996	0.0405576	0.146669	0.117867	0.13905	0.118919	0.263197	0.00411457	0.318751	0.00456931	0.151374	0.0119403	0.143797	0.0120469	4	6	7
0.266382	0.040288	0.320996	0.0405576	0.146669	0.117867	0.13905	0.118919	0.263197	0.00411457	0.318751	0.00456931	0.151374	0.0119403	0.143797	0.0120469	4	6	8
0.266382	0.040288	0.320996	0.0405576	0.146669	0.117867	0.13905	0.118919	0.263197	0.00411457	0.318751	0.00456931	0.151374	0.0119403	0.143797	0.0120469	4	7	8
0.266382	0.040288	0.320996	0.0405576	0.146669	0.117867	0.13905	0.118919	0.263197	0.00411457	0.318751	0.00456931	0.151374	0.0119403	0.143797	0.0120469	5	6	7
0.266382	0.040288	0.320996	0.0405576	0.146669	0.117867	0.13905	0.118919	0.263197	0.00411457	0.318751	0.00456931	0.151374	0.0119403	0.143797	0.0120469	5	6	8
0.266382	0.040288	0.320996	0.0405576	0.146669	0.117867	0.13905	0.118919	0.263197	0.00411457	0.318751	0.00456931	0.151374	0.0119403	0.143797	0.0120469	5	7	8
0.266382	0.040288	0.320996	0.0405576	0.146669	0.117867	0.13905	0.118919	0.263197	0.00411457	0.318751	0.00456931	0.151374	0.0119403	0.143797	0.0120469	6	7	8
0.139643	0.0220285	0.170139	0.0275805	0.744672	0.088185	0.743156	0.0887083	0.136087	0.00277612	0.167615	0.00342764	0.765106	0.0125079	0.763712	0.0125821	1	2
0.260862	0.0414143	0.321105	0.0459761	0.158709	0.135689	0.153716	0.136494	0.255361	0.0042736	0.315759	0.00515704	0.167184	0.0174882	0.162241	0.017592	1	3
0.252345	0.0352362	0.309679	0.0400836	0.200707	0.148163	0.195963	0.149043	0.24592	0.0038469	0.305282	0.00448439	0.221491	0.0167106	0.216871	0.0168097	1	4
0.253624	0.0378232	0.31113	0.0413464	0.197632	0.150462	0.19287	0.151355	0.247141	0.00401969	0.306477	0.0046095	0.215386	0.0169929	0.210729	0.0170938	1	5
0.253494	0.0346518	0.311197	0.0389626	0.19151	0.152005	0.186712	0.152907	0.24752	0.00381256	0.307163	0.00440468	0.211875	0.0162298	0.207198	0.0163261	1	6
0.252902	0.033884	0.310825	0.0388227	0.188999	0.140509	0.184186	0.141343	0.247291	0.00361908	0.306794	0.00441447	0.213773	0.0157448	0.209107	0.0158382	1	7
0.253059	0.0331456	0.310025	0.0386591	0.197273	0.147057	0.192509	0.14793	0.246631	0.00369917	0.305468	0.00436123	0.220534	0.0166227	0.215908	0.0167213	1	8
0.16584	0.0204281	0.200228	0.0233151	0.660983	0.0719972	0.658971	0.0724245	0.160604	0.00244493	0.195232	0.00258674	0.681532	0.00958177	0.679642	0.00963863	2	3
0.13969	0.0131092	0.173891	0.0141721	0.73856	0.0672906	0.737008	0.0676899	0.13487	0.00173846	0.168446	0.00165688	0.762889	0.00786768	0.761481	0.00791437	2	4
0.141382	0.0117768	0.174715	0.0140634	0.737149	0.0657472	0.735589	0.0661374	0.136825	0.00159794	0.169652	0.00161566	0.75948	0.00798655	0.758053	0.00803395	2	5
0.144231	0.0157361	0.176176	0.0190916	0.729727	0.0836529	0.728123	0.0841493	0.139802	0.00217421	0.171819	0.00207591	0.753285	0.0089749	0.751821	0.00902816	2	6
0.145827	0.015087	0.178032	0.0194442	0.722897	0.0875524	0.721253	0.088072	0.141302	0.00204584	0.173643	0.00213878	0.74801	0.00944459	0.746515	0.00950064	2	7
0.141752	0.0155247	0.17534	0.0186674	0.733052	0.0793462	0.731467	0.0798171	0.137217	0.00215819	0.170912	0.00206369	0.755887	0.00867822	0.754438	0.00872972	2	8
0.261213	0.0357667	0.320596	0.036149	0.163613	0.149667	0.15865	0.150555	0.252912	0.00339407	0.311525	0.00394538	0.189324	0.015156	0.184513	0.015246	3	4
0.261644	0.0362522	0.321499	0.0366499	0.157939	0.142846	0.152942	0.143694	0.253888	0.0035422	0.312656	0.00401978	0.183444	0.014462	0.178597	0.0145478	3	5
0.265502	0.03951	0.325306	0.0405736	0.143931	0.138794	0.13885	0.139618	0.256145	0.0037836	0.316349	0.00446851	0.164031	0.0166855	0.15907	0.0167845	3	6
0.265722	0.0382141	0.326337	0.0397029	0.140766	0.134169	0.135667	0.134965	0.257273	0.00368612	0.31808	0.0044469	0.154867	0.0163637	0.149852	0.0164608	3	7
0.264613	0.0356451	0.323788	0.0366724	0.148841	0.146971	0.143789	0.147843	0.255107	0.00343765	0.314328	0.00397828	0.174661	0.0158212	0.169763	0.0159151	3	8
0.266382	0.040288	0.320996	0.0405576	0.146669	0.117867	0.141605	0.118566	0.263197	0.00411457	0.318751	0.00456931	0.151374	0.0119403	0.146338	0.0120112	4	5
0.266382	0.040288	0.320996	0.0405576	0.146669	0.117867	0.141605	0.118566	0.263197	0.00411457	0.318751	0.00456931	0.151374	0.0119403	0.146338	0.0120112	4	6
0.266382	0.040288	0.320996	0.0405576	0.146669	0.117867	0.141605	0.118566	0.263197	0.00411457	0.318751	0.00456931	0.151374	0.0119403	0.146338	0.0120112	4	7
0.266382	0.040288	0.320996	0.0405576	0.146669	0.117867	0.141605	0.118566	0.263197	0.00411457	0.318751	0.00456931	0.151374	0.0119403	0.146338	0.0120112	4	8
0.266382	0.040288	0.320996	0.0405576	0.146669	0.117867	0.141605	0.118566	0.263197	0.00411457	0.318751	0.00456931	0.151374	0.0119403	0.146338	0.0120112	5	6
0.266382	0.040288	0.320996	0.0405576	0.146669	0.117867	0.141605	0.118566	0.263197	0.00411457	0.318751	0.00456931	0.151374	0.0119403	0.146338	0.0120112	5	7
0.266382	0.040288	0.320996	0.0405576	0.146669	0.117867	0.141605	0.118566	0.263197	0.00411457	0.318751	0.00456931	0.151374	0.0119403	0.146338	0.0120112	5	8
0.266382	0.040288	0.320996	0.0405576	0.146669	0.117867	0.141605	0.118566	0.263197	0.00411457	0.318751	0.00456931	0.151374	0.0119403	0.146338	0.0120112	6	7
0.266382	0.040288	0.320996	0.0405576	0.146669	0.117867	0.141605	0.118566	0.263197	0.00411457	0.318751	0.00456931	0.151374	0.0119403	0.146338	0.0120112	6	8
0.266382	0.040288	0.320996	0.0405576	0.146669	0.117867	0.141605	0.118566	0.263197	0.00411457	0.318751	0.00456931	0.151374	0.0119403	0.146338	0.0120112	7	8
0.26076	0.0425099	0.317911	0.0463425	0.166673	0.136327	0.164208	0.13673	0.258611	0.00449958	0.317791	0.00520947	0.156459	0.0160928	0.153964	0.0161404	1
0.168105	0.0181907	0.200014	0.0211644	0.663107	0.0657046	0.662111	0.065899	0.165778	0.00199372	0.198209	0.00235384	0.671769	0.0085428	0.670798	0.00856808	2
0.276295	0.0439931	0.34081	0.0474502	0.0603214	0.0510295	0.0575413	0.0511805	0.273506	0.00485284	0.339732	0.00561025	0.0360946	0.0078533	0.0332429	0.00787654	3
0.265908	0.0403638	0.320719	0.0405885	0.147475	0.117471	0.144953	0.117818	0.263234	0.00411812	0.318858	0.00456934	0.150803	0.0119907	0.148291	0.0120262	4
0.266836	0.0416698	0.321742	0.0418601	0.14392	0.114317	0.141387	0.114655	0.263972	0.0042125	0.319911	0.00468892	0.145189	0.012246	0.14266	0.0122822	5
0.269491	0.0406119	0.324226	0.0408101	0.124462	0.107382	0.121872	0.1077	0.267305	0.00429562	0.323421	0.00477288	0.126344	0.0112172	0.12376	0.0112504	6
0.27045	0.0405591	0.326287	0.0403334	0.115209	0.0995899	0.112591	0.0998845	0.268402	0.00422716	0.325398	0.00474897	0.115631	0.011036	0.113014	0.0110687	7
0.26784	0.0387836	0.323144	0.038616	0.130297	0.107261	0.127724	0.107579	0.26563	0.00400708	0.321801	0.00443414	0.135054	0.0110229	0.132495	0.0110556	8

## Sheet: MLR
MLR
MAE_test	MAE_test_std	RMSE_test	RMSE_test_std	R2_test	R2_test_std	R2adj_test	R2adj_test_std	MAE_train	MAE_train_std	RMSE_train	RMSE_train_std	R2_train	R2_train_std	R2adj_train	R2adj_train_std	Variables
0.156827	0.0247622	0.196579	0.0260987	0.666672	0.111728	0.658616	0.114428	0.152125	0.00267138	0.192194	0.00273553	0.691302	0.0116806	0.683841	0.0119629	1	2	3	4	5	6	7	8
0.156827	0.0247622	0.196579	0.0260987	0.666672	0.111728	0.659644	0.114083	0.152125	0.00267138	0.192194	0.00273553	0.691302	0.0116806	0.684794	0.0119269	1	2	3	4	5	6	7
0.156827	0.0247622	0.196579	0.0260987	0.666672	0.111728	0.659644	0.114083	0.152125	0.00267138	0.192194	0.00273553	0.691302	0.0116806	0.684794	0.0119269	1	2	3	4	5	6	8
0.156827	0.0247622	0.196579	0.0260987	0.666672	0.111728	0.659644	0.114083	0.152125	0.00267138	0.192194	0.00273553	0.691302	0.0116806	0.684794	0.0119269	1	2	3	4	5	7	8
0.156827	0.0247622	0.196579	0.0260987	0.666672	0.111728	0.659644	0.114083	0.152125	0.00267138	0.192194	0.00273553	0.691302	0.0116806	0.684794	0.0119269	1	2	3	4	6	7	8
0.156827	0.0247622	0.196579	0.0260987	0.666672	0.111728	0.659644	0.114083	0.152125	0.00267138	0.192194	0.00273553	0.691302	0.0116806	0.684794	0.0119269	1	2	3	5	6	7	8
0.15624	0.0246917	0.196231	0.025932	0.667716	0.111158	0.66071	0.113502	0.151999	0.0026575	0.192282	0.00272617	0.691018	0.0117143	0.684503	0.0119613	1	2	4	5	6	7	8
0.253995	0.03599	0.311975	0.0395069	0.197013	0.16017	0.180082	0.163547	0.249433	0.00379093	0.308336	0.00435405	0.205839	0.0163399	0.189094	0.0166845	1	3	4	5	6	7	8
0.160231	0.0227581	0.19915	0.0233297	0.661644	0.102735	0.65451	0.104901	0.15611	0.00227922	0.195227	0.00244095	0.681508	0.0107764	0.674793	0.0110036	2	3	4	5	6	7	8			pH	Co	Temp	Corg	CEC	Fe	Mn	%clay
																									1	2	3	4	5	6	7	8
0.156246	0.0245672	0.196244	0.0262689	0.667633	0.112055	0.661644	0.114074	0.15244	0.00279953	0.192918	0.00272674	0.688973	0.0116692	0.683369	0.0118795	1	2	3	4	5	6
0.15633	0.0236363	0.196705	0.0262284	0.667741	0.112914	0.661754	0.114948	0.152413	0.00273309	0.193599	0.00272989	0.686765	0.0120313	0.681121	0.012248	1	2	3	4	5	7
0.156342	0.0246975	0.196212	0.0261779	0.667703	0.111716	0.661716	0.113729	0.15238	0.0027903	0.192618	0.0027246	0.689941	0.0116234	0.684355	0.0118328	1	2	3	4	5	8
0.156579	0.0252961	0.196616	0.0271738	0.665656	0.115411	0.659632	0.11749	0.152674	0.00283112	0.193414	0.00279374	0.687361	0.0121757	0.681728	0.012395	1	2	3	4	6	7
0.156604	0.0248158	0.196247	0.0261802	0.667808	0.111802	0.661823	0.113817	0.152199	0.0027104	0.192242	0.0027405	0.691147	0.011743	0.685582	0.0119546	1	2	3	4	6	8
0.156634	0.0254232	0.196415	0.0270367	0.666249	0.114504	0.660236	0.116567	0.152646	0.00282853	0.19306	0.00278455	0.688505	0.0120547	0.682893	0.0122719	1	2	3	4	7	8
0.156822	0.0246344	0.19649	0.0260801	0.667497	0.108492	0.661506	0.110446	0.152308	0.00267075	0.192412	0.0027369	0.690609	0.0114918	0.685034	0.0116989	1	2	3	5	6	7
0.155542	0.0248064	0.195242	0.026495	0.671405	0.109925	0.665484	0.111905	0.152214	0.00280297	0.192577	0.00274163	0.690072	0.0117266	0.684487	0.0119379	1	2	3	5	6	8
0.156676	0.0247497	0.196226	0.0261709	0.668289	0.10932	0.662312	0.11129	0.152176	0.00266787	0.192228	0.0027427	0.691196	0.011591	0.685632	0.0117999	1	2	3	5	7	8
0.156485	0.0249779	0.196099	0.0264645	0.668342	0.111252	0.662366	0.113257	0.15226	0.002726	0.192417	0.00275174	0.690583	0.011811	0.685008	0.0120238	1	2	3	6	7	8
0.15624	0.0246917	0.196231	0.025932	0.667716	0.111158	0.661729	0.113161	0.151999	0.0026575	0.192282	0.00272617	0.691018	0.0117143	0.685451	0.0119254	1	2	4	5	6	7
0.15624	0.0246917	0.196231	0.025932	0.667716	0.111158	0.661729	0.113161	0.151999	0.0026575	0.192282	0.00272617	0.691018	0.0117143	0.685451	0.0119254	1	2	4	5	6	8
0.15624	0.0246917	0.196231	0.025932	0.667716	0.111158	0.661729	0.113161	0.151999	0.0026575	0.192282	0.00272617	0.691018	0.0117143	0.685451	0.0119254	1	2	4	5	7	8
0.15624	0.0246917	0.196231	0.025932	0.667716	0.111158	0.661729	0.113161	0.151999	0.0026575	0.192282	0.00272617	0.691018	0.0117143	0.685451	0.0119254	1	2	4	6	7	8
0.15624	0.0246917	0.196231	0.025932	0.667716	0.111158	0.661729	0.113161	0.151999	0.0026575	0.192282	0.00272617	0.691018	0.0117143	0.685451	0.0119254	1	2	5	6	7	8
0.253995	0.03599	0.311975	0.0395069	0.197013	0.16017	0.182545	0.163056	0.249433	0.00379093	0.308336	0.00435405	0.205839	0.0163399	0.191529	0.0166344	1	3	4	5	6	7
0.253995	0.03599	0.311975	0.0395069	0.197013	0.16017	0.182545	0.163056	0.249433	0.00379093	0.308336	0.00435405	0.205839	0.0163399	0.191529	0.0166344	1	3	4	5	6	8
0.253995	0.03599	0.311975	0.0395069	0.197013	0.16017	0.182545	0.163056	0.249433	0.00379093	0.308336	0.00435405	0.205839	0.0163399	0.191529	0.0166344	1	3	4	5	7	8
0.253995	0.03599	0.311975	0.0395069	0.197013	0.16017	0.182545	0.163056	0.249433	0.00379093	0.308336	0.00435405	0.205839	0.0163399	0.191529	0.0166344	1	3	4	6	7	8
0.253995	0.03599	0.311975	0.0395069	0.197013	0.16017	0.182545	0.163056	0.249433	0.00379093	0.308336	0.00435405	0.205839	0.0163399	0.191529	0.0166344	1	3	5	6	7	8
0.254586	0.0360189	0.311874	0.0401014	0.194472	0.155145	0.179958	0.15794	0.250611	0.00382392	0.309053	0.00446019	0.202147	0.0164156	0.187771	0.0167114	1	4	5	6	7	8
0.160231	0.0227581	0.19915	0.0233297	0.661644	0.102735	0.655547	0.104586	0.15611	0.00227922	0.195227	0.00244095	0.681508	0.0107764	0.67577	0.0109705	2	3	4	5	6	7
0.160231	0.0227581	0.19915	0.0233297	0.661644	0.102735	0.655547	0.104586	0.15611	0.00227922	0.195227	0.00244095	0.681508	0.0107764	0.67577	0.0109705	2	3	4	5	6	8
0.160231	0.0227581	0.19915	0.0233297	0.661644	0.102735	0.655547	0.104586	0.15611	0.00227922	0.195227	0.00244095	0.681508	0.0107764	0.67577	0.0109705	2	3	4	5	7	8
0.160231	0.0227581	0.19915	0.0233297	0.661644	0.102735	0.655547	0.104586	0.15611	0.00227922	0.195227	0.00244095	0.681508	0.0107764	0.67577	0.0109705	2	3	4	6	7	8
0.160231	0.0227581	0.19915	0.0233297	0.661644	0.102735	0.655547	0.104586	0.15611	0.00227922	0.195227	0.00244095	0.681508	0.0107764	0.67577	0.0109705	2	3	5	6	7	8
0.160587	0.0222525	0.19908	0.0228522	0.663115	0.101609	0.657045	0.103439	0.15674	0.00219005	0.195442	0.0023982	0.680814	0.0105655	0.675063	0.0107559	2	4	5	6	7	8
0.261025	0.0394616	0.318044	0.0388921	0.172136	0.144592	0.15722	0.147197	0.257059	0.00392503	0.314742	0.00431548	0.172552	0.0131378	0.157643	0.0133745	3	4	5	6	7	8
0.155817	0.0237499	0.196308	0.0265121	0.668775	0.113225	0.663817	0.11492	0.152431	0.00276738	0.19377	0.00274791	0.686212	0.0120171	0.681515	0.012197	1	2	3	4	5
0.155859	0.0253778	0.196177	0.0276479	0.667052	0.116235	0.662067	0.117975	0.152725	0.00293116	0.193864	0.00282143	0.685905	0.0122144	0.681203	0.0123973	1	2	3	4	6
0.155769	0.0243933	0.196237	0.0269971	0.668489	0.114197	0.663526	0.115907	0.152628	0.00285166	0.193994	0.00277722	0.68548	0.0122489	0.680771	0.0124323	1	2	3	4	7
0.155985	0.025549	0.196015	0.0274331	0.66737	0.115257	0.662391	0.116982	0.152755	0.00296167	0.193439	0.0028037	0.687282	0.012067	0.6826	0.0122477	1	2	3	4	8
0.155639	0.0246275	0.195352	0.0264814	0.67131	0.107809	0.666389	0.109423	0.152473	0.00279745	0.192963	0.00273889	0.688834	0.0115583	0.684176	0.0117313	1	2	3	5	6
0.156067	0.0231489	0.197037	0.0261023	0.667317	0.108879	0.662337	0.110509	0.152606	0.00262887	0.194336	0.0027269	0.684386	0.0117916	0.679661	0.0119681	1	2	3	5	7
0.155587	0.024749	0.195168	0.0265227	0.671745	0.108777	0.666831	0.110405	0.152366	0.002822	0.192735	0.00274233	0.689565	0.0116229	0.684918	0.0117969	1	2	3	5	8
0.157417	0.025404	0.19844	0.028316	0.658321	0.118481	0.653207	0.120255	0.15398	0.00289466	0.195768	0.00288781	0.679709	0.012413	0.674914	0.0125988	1	2	3	6	7
0.155242	0.0247594	0.194883	0.0265018	0.672642	0.109884	0.667742	0.111529	0.152242	0.00280173	0.192614	0.00274087	0.689951	0.0117692	0.685309	0.0119454	1	2	3	6	8
0.157211	0.0258849	0.196997	0.0275002	0.663617	0.114767	0.658581	0.116485	0.153567	0.00296299	0.193939	0.00282348	0.685669	0.0120434	0.680963	0.0122237	1	2	3	7	8
0.155611	0.0245636	0.195868	0.0262156	0.668671	0.111825	0.663711	0.113499	0.152188	0.00275459	0.193008	0.00272652	0.688682	0.0117249	0.684021	0.0119005	1	2	4	5	6
0.155688	0.0235092	0.196367	0.0261163	0.668726	0.112349	0.663767	0.114031	0.152262	0.00269198	0.193684	0.0027238	0.686487	0.0120559	0.681794	0.0122364	1	2	4	5	7
0.155757	0.0246779	0.195837	0.0260946	0.668757	0.111422	0.663798	0.11309	0.152148	0.00275572	0.192708	0.00272212	0.68965	0.0116754	0.685004	0.0118502	1	2	4	5	8
0.15593	0.0254504	0.196299	0.0272008	0.666404	0.115466	0.66141	0.117194	0.152477	0.00281306	0.193532	0.00279695	0.686976	0.0122469	0.68229	0.0124302	1	2	4	6	7
0.156014	0.0247634	0.195902	0.0260172	0.668816	0.111292	0.663859	0.112958	0.152084	0.00270253	0.192333	0.00273121	0.690852	0.0117816	0.686224	0.011958	1	2	4	6	8
0.155971	0.025576	0.196087	0.0270379	0.667043	0.114504	0.662059	0.116218	0.15247	0.0028159	0.193177	0.00278614	0.688127	0.0121257	0.683458	0.0123072	1	2	4	7	8
0.156177	0.0245249	0.196152	0.0259084	0.668481	0.108091	0.663518	0.109709	0.152098	0.00265095	0.192498	0.0027276	0.690332	0.0115322	0.685696	0.0117048	1	2	5	6	7
0.155001	0.0247817	0.194942	0.0264526	0.672194	0.109888	0.667286	0.111533	0.152075	0.00276646	0.192665	0.00273995	0.689785	0.0117847	0.685141	0.0119611	1	2	5	6	8
0.15609	0.0246697	0.195908	0.0260033	0.66921	0.108929	0.664258	0.110559	0.152018	0.00265471	0.192314	0.00273308	0.690917	0.0116307	0.68629	0.0118048	1	2	5	7	8
0.155914	0.0249713	0.195788	0.0263584	0.669196	0.111005	0.664243	0.112667	0.152156	0.00272261	0.192511	0.00274545	0.690277	0.0118604	0.685641	0.012038	1	2	6	7	8
0.251896	0.0374861	0.312178	0.0396797	0.190634	0.160605	0.178518	0.163009	0.249073	0.00390362	0.31012	0.00446397	0.196633	0.0162653	0.184606	0.0165088	1	3	4	5	6
0.253232	0.0361921	0.313587	0.0389799	0.186477	0.155374	0.174299	0.1577	0.249629	0.0038412	0.310466	0.00434782	0.19483	0.0161742	0.182776	0.0164164	1	3	4	5	7
0.252055	0.0372769	0.311723	0.0395601	0.193857	0.161265	0.181789	0.163679	0.24918	0.00384987	0.309566	0.0044365	0.199497	0.0162252	0.187514	0.0164681	1	3	4	5	8
0.253536	0.0347759	0.312486	0.0382559	0.191177	0.156594	0.179068	0.158938	0.249583	0.00378847	0.309483	0.00422144	0.199917	0.0161374	0.187939	0.016379	1	3	4	6	7
0.253337	0.0362529	0.311267	0.0396299	0.199447	0.160238	0.187463	0.162637	0.249332	0.00374349	0.308432	0.00438175	0.205348	0.0162394	0.193452	0.0164825	1	3	4	6	8
0.253581	0.0349579	0.312032	0.0385696	0.19411	0.157774	0.182046	0.160136	0.249627	0.00377158	0.309023	0.0042448	0.202289	0.0161653	0.190348	0.0164073	1	3	4	7	8
0.253726	0.0369812	0.311729	0.0402453	0.197776	0.159779	0.185767	0.162171	0.249568	0.0038551	0.30891	0.00447044	0.202892	0.0161493	0.190959	0.0163911	1	3	5	6	7
0.252357	0.035743	0.311671	0.038729	0.194094	0.158708	0.182029	0.161084	0.248829	0.00379322	0.30913	0.00429772	0.201743	0.01623	0.189793	0.0164729	1	3	5	6	8
0.253732	0.0363565	0.311515	0.0397268	0.199197	0.159768	0.187209	0.16216	0.249464	0.00379874	0.30846	0.00439343	0.205205	0.0162408	0.193307	0.016484	1	3	5	7	8
0.253764	0.0354958	0.311553	0.0391585	0.198114	0.158362	0.18611	0.160732	0.249465	0.003815	0.308443	0.00430807	0.205283	0.0162618	0.193386	0.0165053	1	3	6	7	8
0.254586	0.0360189	0.311874	0.0401014	0.194472	0.155145	0.182414	0.157468	0.250611	0.00382392	0.309053	0.00446019	0.202147	0.0164156	0.190203	0.0166613	1	4	5	6	7
0.254586	0.0360189	0.311874	0.0401014	0.194472	0.155145	0.182414	0.157468	0.250611	0.00382392	0.309053	0.00446019	0.202147	0.0164156	0.190203	0.0166613	1	4	5	6	8
0.254586	0.0360189	0.311874	0.0401014	0.194472	0.155145	0.182414	0.157468	0.250611	0.00382392	0.309053	0.00446019	0.202147	0.0164156	0.190203	0.0166613	1	4	5	7	8
0.254586	0.0360189	0.311874	0.0401014	0.194472	0.155145	0.182414	0.157468	0.250611	0.00382392	0.309053	0.00446019	0.202147	0.0164156	0.190203	0.0166613	1	4	6	7	8
0.254586	0.0360189	0.311874	0.0401014	0.194472	0.155145	0.182414	0.157468	0.250611	0.00382392	0.309053	0.00446019	0.202147	0.0164156	0.190203	0.0166613	1	5	6	7	8
0.159515	0.0224537	0.198635	0.0243336	0.662869	0.104697	0.657823	0.106264	0.156458	0.0023162	0.195962	0.00250971	0.679106	0.0109258	0.674303	0.0110894	2	3	4	5	6
0.159771	0.0220162	0.199355	0.0239795	0.661884	0.103754	0.656823	0.105307	0.156556	0.00237375	0.196577	0.00247432	0.677081	0.0111923	0.672247	0.0113599	2	3	4	5	7
0.159798	0.0224356	0.198607	0.0240134	0.663064	0.104045	0.65802	0.105602	0.156508	0.00232653	0.195668	0.0024878	0.680071	0.0108393	0.675281	0.0110016	2	3	4	5	8
0.160196	0.0237312	0.199837	0.0248813	0.65799	0.108201	0.65287	0.109821	0.15695	0.00259931	0.197046	0.00252093	0.675533	0.0114562	0.670676	0.0116277	2	3	4	6	7
0.160236	0.0231913	0.198977	0.0233192	0.662123	0.103404	0.657065	0.104952	0.156268	0.00234283	0.195367	0.00243179	0.68105	0.0108952	0.676276	0.0110583	2	3	4	6	8
0.160275	0.0237167	0.19959	0.0246098	0.658739	0.107407	0.65363	0.109015	0.157024	0.00253222	0.196672	0.00250136	0.676766	0.0113164	0.671927	0.0114858	2	3	4	7	8
0.160255	0.0224188	0.199036	0.0234525	0.662366	0.100781	0.657312	0.10229	0.156349	0.00226732	0.195391	0.00245932	0.68098	0.0106405	0.676204	0.0107998	2	3	5	6	7
0.158782	0.0231032	0.197881	0.0244467	0.665738	0.102798	0.660734	0.104337	0.156162	0.00236343	0.195676	0.00249796	0.68004	0.0109701	0.67525	0.0111343	2	3	5	6	8
0.160088	0.0226997	0.19887	0.0234094	0.662868	0.101192	0.657821	0.102706	0.156182	0.00228402	0.195247	0.00244861	0.681446	0.0107182	0.676677	0.0108786	2	3	5	7	8
0.160064	0.02324	0.198992	0.0237129	0.661943	0.103358	0.656882	0.104905	0.156345	0.00241236	0.195631	0.00244523	0.680185	0.0109917	0.675398	0.0111563	2	3	6	7	8
0.160587	0.0222525	0.19908	0.0228522	0.663115	0.101609	0.658072	0.10313	0.15674	0.00219005	0.195442	0.0023982	0.680814	0.0105655	0.676036	0.0107237	2	4	5	6	7
0.160587	0.0222525	0.19908	0.0228522	0.663115	0.101609	0.658072	0.10313	0.15674	0.00219005	0.195442	0.0023982	0.680814	0.0105655	0.676036	0.0107237	2	4	5	6	8
0.160587	0.0222525	0.19908	0.0228522	0.663115	0.101609	0.658072	0.10313	0.15674	0.00219005	0.195442	0.0023982	0.680814	0.0105655	0.676036	0.0107237	2	4	5	7	8
0.160587	0.0222525	0.19908	0.0228522	0.663115	0.101609	0.658072	0.10313	0.15674	0.00219005	0.195442	0.0023982	0.680814	0.0105655	0.676036	0.0107237	2	4	6	7	8
0.160587	0.0222525	0.19908	0.0228522	0.663115	0.101609	0.658072	0.10313	0.15674	0.00219005	0.195442	0.0023982	0.680814	0.0105655	0.676036	0.0107237	2	5	6	7	8
0.261025	0.0394616	0.318044	0.0388921	0.172136	0.144592	0.159743	0.146757	0.257059	0.00392503	0.314742	0.00431548	0.172552	0.0131378	0.160165	0.0133344	3	4	5	6	7
0.261025	0.0394616	0.318044	0.0388921	0.172136	0.144592	0.159743	0.146757	0.257059	0.00392503	0.314742	0.00431548	0.172552	0.0131378	0.160165	0.0133344	3	4	5	6	8
0.261025	0.0394616	0.318044	0.0388921	0.172136	0.144592	0.159743	0.146757	0.257059	0.00392503	0.314742	0.00431548	0.172552	0.0131378	0.160165	0.0133344	3	4	5	7	8
0.261025	0.0394616	0.318044	0.0388921	0.172136	0.144592	0.159743	0.146757	0.257059	0.00392503	0.314742	0.00431548	0.172552	0.0131378	0.160165	0.0133344	3	4	6	7	8
0.261025	0.0394616	0.318044	0.0388921	0.172136	0.144592	0.159743	0.146757	0.257059	0.00392503	0.314742	0.00431548	0.172552	0.0131378	0.160165	0.0133344	3	5	6	7	8
0.266382	0.040288	0.320996	0.0405576	0.146669	0.117867	0.133895	0.119631	0.263197	0.00411457	0.318751	0.00456931	0.151374	0.0119403	0.13867	0.0121191	4	5	6	7	8
0.155154	0.0246231	0.195833	0.0274219	0.669508	0.114843	0.665562	0.116215	0.152653	0.00288401	0.194177	0.00280584	0.684888	0.0122621	0.681126	0.0124085	1	2	3	4
0.155044	0.0230358	0.196348	0.0259534	0.670842	0.10322	0.666912	0.104453	0.152751	0.00252536	0.19458	0.00271722	0.683599	0.0116182	0.679821	0.0117569	1	2	3	5
0.160571	0.026364	0.200272	0.0281285	0.651459	0.114769	0.647298	0.11614	0.158134	0.00307882	0.19851	0.00295175	0.670679	0.0125679	0.666747	0.012718	1	2	3	6
0.156352	0.0248713	0.197976	0.0284068	0.661277	0.117463	0.657232	0.118866	0.153794	0.00288074	0.196325	0.0028959	0.67788	0.012521	0.674034	0.0126705	1	2	3	7
0.156384	0.0259815	0.1958	0.0273505	0.667896	0.112343	0.66393	0.113685	0.153809	0.00301502	0.194028	0.00281587	0.685382	0.0119883	0.681625	0.0121314	1	2	3	8
0.155093	0.0237669	0.195951	0.0264524	0.66977	0.112831	0.665827	0.114178	0.152214	0.00272944	0.193857	0.00274584	0.68593	0.0120531	0.68218	0.012197	1	2	4	5
0.155093	0.0255371	0.195829	0.0277507	0.667824	0.116518	0.663858	0.11791	0.152418	0.00288754	0.193981	0.00283067	0.685524	0.0123007	0.681769	0.0124476	1	2	4	6
0.155061	0.0244135	0.195906	0.0269905	0.669305	0.114047	0.665357	0.115408	0.152434	0.00281956	0.194099	0.00277709	0.685138	0.0122992	0.681378	0.012446	1	2	4	7
0.155242	0.0257064	0.195656	0.0275198	0.668182	0.115529	0.66422	0.116908	0.152466	0.00290563	0.193557	0.00281222	0.686898	0.0121566	0.683159	0.0123018	1	2	4	8
0.155019	0.0246253	0.195036	0.0264595	0.672113	0.107945	0.668198	0.109234	0.152244	0.00275079	0.19305	0.00273986	0.688551	0.0116272	0.684832	0.0117661	1	2	5	6
0.155363	0.023108	0.196682	0.0260281	0.668335	0.108517	0.664375	0.109812	0.152371	0.00259491	0.194418	0.00272505	0.68412	0.0118288	0.680348	0.0119701	1	2	5	7
0.154975	0.0247326	0.194858	0.0264955	0.67253	0.108881	0.66862	0.110181	0.152161	0.00277457	0.192823	0.00274251	0.689279	0.0116897	0.685569	0.0118293	1	2	5	8
0.156447	0.0259031	0.198059	0.0285855	0.659042	0.119321	0.654971	0.120746	0.153618	0.00287287	0.195923	0.00291464	0.679197	0.0125464	0.675366	0.0126963	1	2	6	7
0.154704	0.0247655	0.194582	0.0264617	0.673411	0.109889	0.669512	0.111201	0.152127	0.00279077	0.192705	0.00273914	0.689655	0.0118313	0.68595	0.0119726	1	2	6	8
0.156547	0.0261938	0.196656	0.0275942	0.664299	0.115224	0.66029	0.116599	0.15328	0.00291114	0.19408	0.00283562	0.685208	0.0121516	0.681449	0.0122967	1	2	7	8
0.251697	0.0371531	0.312946	0.0391979	0.186295	0.156411	0.176579	0.158278	0.249035	0.00383252	0.311148	0.00442825	0.1913	0.016129	0.181643	0.0163216	1	3	4	5
0.251872	0.0370635	0.312357	0.0389741	0.188945	0.15872	0.179261	0.160615	0.249165	0.00382438	0.310852	0.00437102	0.192832	0.0162781	0.183194	0.0164725	1	3	4	6
0.252955	0.0357722	0.31313	0.0387735	0.187386	0.154325	0.177684	0.156167	0.249755	0.00384669	0.310667	0.00430452	0.19379	0.0160957	0.184164	0.0162879	1	3	4	7
0.251844	0.0369605	0.311723	0.0389819	0.192752	0.159952	0.183113	0.161861	0.249332	0.00386734	0.310187	0.00435523	0.196277	0.0162341	0.18668	0.0164279	1	3	4	8
0.251805	0.0374549	0.311593	0.0397225	0.192789	0.158723	0.18315	0.160618	0.249052	0.00394606	0.310151	0.00446657	0.196475	0.0161469	0.186881	0.0163397	1	3	5	6
0.25335	0.0379526	0.313923	0.0405766	0.181634	0.153268	0.171863	0.155098	0.250005	0.00386073	0.312061	0.00459033	0.186561	0.0158622	0.176849	0.0160516	1	3	5	7
0.25156	0.037111	0.311264	0.0392557	0.194836	0.159383	0.185222	0.161286	0.248917	0.00388112	0.309702	0.00440158	0.198793	0.0161809	0.189226	0.0163742	1	3	5	8
0.253946	0.0384078	0.314577	0.0397666	0.180422	0.158039	0.170636	0.159926	0.251276	0.00413501	0.313095	0.0045125	0.181151	0.016326	0.171373	0.0165209	1	3	6	7
0.251616	0.0361907	0.310927	0.0389367	0.196431	0.159036	0.186836	0.160935	0.248701	0.00375347	0.309263	0.00433954	0.201058	0.016156	0.191519	0.0163489	1	3	6	8
0.253752	0.0364838	0.312429	0.0389812	0.192325	0.160197	0.182681	0.162109	0.250448	0.00396021	0.310248	0.00434301	0.195962	0.0161029	0.186362	0.0162952	1	3	7	8
0.253022	0.0373228	0.312193	0.0400711	0.187407	0.156244	0.177705	0.15811	0.250427	0.00386046	0.310837	0.00454918	0.19292	0.0162584	0.183283	0.0164525	1	4	5	6
0.254259	0.0362707	0.313519	0.0393747	0.184103	0.151601	0.174361	0.153411	0.25098	0.00385529	0.311199	0.00443476	0.19103	0.016305	0.18137	0.0164996	1	4	5	7
0.253281	0.0370191	0.311732	0.0400062	0.190613	0.15665	0.180948	0.158521	0.250595	0.00386761	0.31028	0.00452685	0.195808	0.0162151	0.186206	0.0164087	1	4	5	8
0.253857	0.0349535	0.312251	0.0386344	0.188975	0.151572	0.179292	0.153382	0.250574	0.00376208	0.31012	0.00429975	0.196624	0.0160797	0.187031	0.0162717	1	4	6	7
0.25412	0.0363096	0.311182	0.0403567	0.196816	0.155486	0.187226	0.157342	0.250595	0.0038382	0.309165	0.00449941	0.201574	0.0163371	0.19204	0.0165322	1	4	6	8
0.254025	0.0351536	0.311791	0.0390331	0.191963	0.152549	0.182315	0.154371	0.250666	0.00377608	0.309673	0.00433239	0.198937	0.0161225	0.189372	0.016315	1	4	7	8
0.254806	0.0370508	0.31167	0.0410486	0.195095	0.155036	0.185484	0.156887	0.251038	0.00394498	0.309637	0.00459015	0.199142	0.0162587	0.18958	0.0164528	1	5	6	7
0.252892	0.0357316	0.311534	0.0391077	0.191381	0.153874	0.181726	0.155712	0.249937	0.0037869	0.309839	0.00438157	0.19808	0.0161988	0.188505	0.0163922	1	5	6	8
0.254527	0.0363662	0.311436	0.0404571	0.196541	0.154802	0.186947	0.15665	0.250738	0.00389901	0.309179	0.0045083	0.201502	0.0163269	0.191967	0.0165219	1	5	7	8
0.254285	0.0356384	0.311379	0.039807	0.195804	0.153244	0.186202	0.155074	0.250592	0.00381848	0.309147	0.00441539	0.201659	0.0163056	0.192127	0.0165003	1	6	7	8
0.159082	0.0220182	0.198795	0.0246367	0.663333	0.104881	0.659313	0.106133	0.156546	0.0023987	0.196765	0.002527	0.676464	0.0112508	0.672601	0.0113851	2	3	4	5
0.159397	0.0239287	0.199148	0.0261464	0.659954	0.110725	0.655893	0.112047	0.157111	0.00265131	0.197449	0.00262266	0.674205	0.0116591	0.670315	0.0117983	2	3	4	6
0.159589	0.0231957	0.199309	0.0250858	0.660751	0.107154	0.656701	0.108433	0.157163	0.00260895	0.197405	0.00253663	0.674348	0.0115616	0.67046	0.0116997	2	3	4	7
0.15969	0.0238351	0.198961	0.0257485	0.660424	0.109839	0.656369	0.11115	0.157331	0.00258345	0.197056	0.00259161	0.675503	0.011484	0.671628	0.0116211	2	3	4	8
0.15887	0.0227311	0.197871	0.024745	0.66584	0.102067	0.66185	0.103286	0.15645	0.00231748	0.196006	0.00253163	0.678965	0.0108858	0.675132	0.0110158	2	3	5	6
0.159435	0.0215573	0.199526	0.0242978	0.66166	0.101464	0.65762	0.102676	0.156648	0.00227225	0.197199	0.00252059	0.675044	0.0110517	0.671164	0.0111837	2	3	5	7
0.158807	0.0228628	0.197727	0.0246483	0.666235	0.102568	0.66225	0.103793	0.156397	0.00233239	0.195815	0.00252023	0.679589	0.0109225	0.675763	0.0110529	2	3	5	8
0.16149	0.023931	0.201692	0.0276072	0.650247	0.115201	0.646071	0.116577	0.15873	0.00260363	0.19986	0.00277963	0.666202	0.0120228	0.662216	0.0121664	2	3	6	7
0.158679	0.0234812	0.197656	0.0243515	0.666427	0.103238	0.662444	0.104471	0.156266	0.00242347	0.19579	0.00248257	0.679665	0.0110606	0.67584	0.0111927	2	3	6	8
0.162051	0.0234286	0.200349	0.0256367	0.655517	0.109832	0.651403	0.111143	0.159061	0.00267856	0.197919	0.00260642	0.672659	0.0114196	0.66875	0.0115559	2	3	7	8
0.160056	0.0220856	0.198563	0.0238349	0.664379	0.103528	0.660371	0.104764	0.157172	0.00220528	0.196175	0.002465	0.678415	0.0107134	0.674575	0.0108413	2	4	5	6
0.160306	0.0216247	0.199267	0.0235215	0.663257	0.102701	0.659236	0.103928	0.157293	0.0022167	0.196791	0.00243261	0.676385	0.0110039	0.672521	0.0111353	2	4	5	7
0.160229	0.0219997	0.198536	0.0235146	0.664596	0.102857	0.660591	0.104086	0.157164	0.00218503	0.195881	0.00244338	0.679378	0.0106248	0.67555	0.0107517	2	4	5	8
0.160752	0.0231473	0.199784	0.0243014	0.659417	0.107	0.655351	0.108277	0.157795	0.00247598	0.197263	0.00246789	0.674823	0.011248	0.67094	0.0113823	2	4	6	7
0.160463	0.0226514	0.198924	0.0228145	0.663533	0.102282	0.659515	0.103503	0.15687	0.00226797	0.195581	0.00238642	0.680355	0.0106861	0.676538	0.0108136	2	4	6	8
0.160783	0.0231833	0.199543	0.0240281	0.660187	0.1062	0.656129	0.107468	0.157779	0.00242382	0.196889	0.00244799	0.676057	0.0111024	0.672189	0.011235	2	4	7	8
0.160638	0.0219405	0.198942	0.0229666	0.663961	0.0994752	0.659948	0.100663	0.156976	0.00212685	0.195604	0.00241731	0.680288	0.0104234	0.676471	0.0105478	2	5	6	7
0.159348	0.0227866	0.197799	0.0239247	0.667278	0.101445	0.663305	0.102656	0.156907	0.00230428	0.195893	0.00245219	0.679335	0.0107539	0.675506	0.0108823	2	5	6	8
0.160478	0.0222036	0.198776	0.0229194	0.664448	0.099889	0.660442	0.101082	0.156811	0.00218849	0.195462	0.00240572	0.680749	0.0105022	0.676937	0.0106276	2	5	7	8
0.160302	0.0227576	0.198926	0.0231814	0.663402	0.102138	0.659383	0.103358	0.156965	0.00232807	0.195848	0.00239748	0.679481	0.0107793	0.675654	0.010908	2	6	7	8
0.261125	0.039895	0.318246	0.0394769	0.165167	0.140509	0.155198	0.142186	0.258542	0.00400809	0.316583	0.00446561	0.162857	0.0130611	0.152861	0.013217	3	4	5	6
0.261945	0.0397773	0.319589	0.0394992	0.160832	0.138856	0.150813	0.140514	0.258631	0.00394701	0.316824	0.00441586	0.161575	0.0132884	0.151564	0.013447	3	4	5	7
0.260938	0.0397773	0.317769	0.0391681	0.168685	0.141476	0.158759	0.143166	0.25833	0.0040534	0.316032	0.00441919	0.165765	0.0129625	0.155804	0.0131173	3	4	5	8
0.262164	0.038763	0.319469	0.0378712	0.163447	0.141246	0.153458	0.142933	0.258491	0.00390183	0.316805	0.00422513	0.161663	0.0132525	0.151653	0.0134107	3	4	6	7
0.260305	0.0393809	0.317109	0.0386709	0.176744	0.145614	0.166914	0.147353	0.257082	0.00394467	0.314793	0.00430154	0.172282	0.013099	0.162399	0.0132554	3	4	6	8
0.261649	0.0387705	0.318896	0.0378454	0.167076	0.143272	0.157131	0.144982	0.25812	0.00389778	0.316254	0.00421048	0.164574	0.0131899	0.154599	0.0133473	3	4	7	8
0.261258	0.0395567	0.317602	0.0392993	0.173096	0.14178	0.163222	0.143473	0.257868	0.00404788	0.315209	0.00439621	0.170106	0.0127226	0.160197	0.0128745	3	5	6	7
0.261064	0.0393346	0.318076	0.0386293	0.168093	0.142509	0.15816	0.14421	0.257636	0.00392282	0.315704	0.00431203	0.167481	0.0133334	0.157541	0.0134926	3	5	6	8
0.260926	0.0393904	0.317485	0.0389045	0.174673	0.143825	0.164818	0.145542	0.257343	0.00399119	0.314832	0.00433227	0.172084	0.0129801	0.162198	0.0131351	3	5	7	8
0.26057	0.0393113	0.317788	0.0383828	0.173565	0.145261	0.163697	0.146995	0.257081	0.00393984	0.315066	0.00425333	0.170842	0.0132976	0.160942	0.0134564	3	6	7	8
0.266382	0.040288	0.320996	0.0405576	0.146669	0.117867	0.13648	0.119274	0.263197	0.00411457	0.318751	0.00456931	0.151374	0.0119403	0.141241	0.0120829	4	5	6	7
0.266382	0.040288	0.320996	0.0405576	0.146669	0.117867	0.13648	0.119274	0.263197	0.00411457	0.318751	0.00456931	0.151374	0.0119403	0.141241	0.0120829	4	5	6	8
0.266382	0.040288	0.320996	0.0405576	0.146669	0.117867	0.13648	0.119274	0.263197	0.00411457	0.318751	0.00456931	0.151374	0.0119403	0.141241	0.0120829	4	5	7	8
0.266382	0.040288	0.320996	0.0405576	0.146669	0.117867	0.13648	0.119274	0.263197	0.00411457	0.318751	0.00456931	0.151374	0.0119403	0.141241	0.0120829	4	6	7	8
0.266382	0.040288	0.320996	0.0405576	0.146669	0.117867	0.13648	0.119274	0.263197	0.00411457	0.318751	0.00456931	0.151374	0.0119403	0.141241	0.0120829	5	6	7	8
0.17215	0.0258346	0.212747	0.0292949	0.612795	0.110237	0.609338	0.111221	0.170037	0.00305323	0.211537	0.00318641	0.626051	0.013985	0.622712	0.0141099	1	2	3
0.154414	0.0247237	0.19548	0.0274776	0.670335	0.11489	0.667391	0.115916	0.152398	0.00283165	0.194284	0.00281051	0.68454	0.0123259	0.681723	0.012436	1	2	4
0.154448	0.0228909	0.196005	0.0258908	0.671848	0.102887	0.668918	0.103806	0.152548	0.00247857	0.194657	0.00271427	0.683348	0.0116505	0.680521	0.0117545	1	2	5
0.159938	0.0269456	0.200031	0.0284511	0.651543	0.116175	0.648432	0.117212	0.157858	0.00307552	0.19878	0.00299557	0.669782	0.0127537	0.666834	0.0128675	1	2	6
0.155525	0.0250579	0.197596	0.0286386	0.662026	0.118086	0.659008	0.11914	0.1534	0.00284271	0.196464	0.00291814	0.677421	0.0126301	0.674541	0.0127428	1	2	7
0.155802	0.0263179	0.195514	0.0274481	0.668367	0.112931	0.665406	0.113939	0.153539	0.00297824	0.194171	0.00282835	0.684913	0.0121033	0.6821	0.0122114	1	2	8
0.251361	0.0370039	0.312489	0.03911	0.187732	0.155875	0.18048	0.157267	0.249152	0.00376431	0.311364	0.00439254	0.190173	0.01612	0.182942	0.0162639	1	3	4
0.252673	0.0381342	0.313075	0.0409999	0.18551	0.149157	0.178237	0.150489	0.250486	0.00381134	0.312191	0.00461606	0.18589	0.0155334	0.178621	0.015672	1	3	5
0.256243	0.0381452	0.315842	0.0395002	0.176774	0.155381	0.169424	0.156768	0.253831	0.00415123	0.314632	0.00450852	0.173105	0.0156661	0.165722	0.015806	1	3	6
0.253081	0.039032	0.315116	0.0404121	0.175808	0.154634	0.168449	0.156015	0.250843	0.00416026	0.31425	0.00460942	0.175105	0.0162799	0.16774	0.0164253	1	3	7
0.252611	0.0368214	0.311666	0.0389445	0.194132	0.16042	0.186937	0.161853	0.250034	0.00390368	0.31042	0.00435914	0.195072	0.0161587	0.187885	0.0163029	1	3	8
0.252913	0.0371777	0.312975	0.0395101	0.183323	0.1528	0.176032	0.154164	0.250617	0.00388817	0.311875	0.00450709	0.18752	0.0162026	0.180265	0.0163472	1	4	5
0.252367	0.036828	0.312235	0.0392646	0.186203	0.154312	0.178937	0.15569	0.25027	0.00384928	0.311504	0.00444158	0.189444	0.0161931	0.182207	0.0163377	1	4	6
0.253551	0.0359154	0.312939	0.0391604	0.185417	0.150347	0.178144	0.151689	0.250907	0.00385572	0.311365	0.00438834	0.190166	0.0161604	0.182935	0.0163047	1	4	7
0.252452	0.0367831	0.311585	0.0393306	0.190005	0.155124	0.182773	0.156509	0.250368	0.00386698	0.310838	0.00443118	0.19291	0.0161285	0.185704	0.0162725	1	4	8
0.25286	0.0372953	0.311556	0.040228	0.189676	0.154212	0.182441	0.155589	0.25045	0.00394414	0.31087	0.0045577	0.192751	0.0161297	0.185543	0.0162737	1	5	6
0.254548	0.0382026	0.313962	0.0411711	0.178992	0.150216	0.171661	0.151557	0.251711	0.00394522	0.312816	0.00469071	0.182624	0.0160707	0.175326	0.0162142	1	5	7
0.25245	0.0368924	0.311221	0.0397051	0.191686	0.154697	0.184469	0.156078	0.250163	0.00390348	0.310413	0.00448915	0.195115	0.01614	0.187929	0.0162841	1	5	8
0.254354	0.038062	0.314438	0.039984	0.177788	0.153885	0.170447	0.155259	0.252212	0.00413794	0.313641	0.00456286	0.178297	0.016167	0.17096	0.0163114	1	6	7
0.252192	0.0362127	0.31082	0.03943	0.193541	0.154454	0.18634	0.155833	0.249873	0.00380164	0.309992	0.00443459	0.197294	0.0161468	0.190127	0.016291	1	6	8
0.254307	0.0363993	0.312245	0.0393691	0.189731	0.154855	0.182496	0.156238	0.251519	0.00399629	0.310831	0.00441568	0.192944	0.0159667	0.185739	0.0161093	1	7	8
0.158887	0.0232005	0.198715	0.0259942	0.662272	0.108902	0.659256	0.109875	0.157153	0.00262331	0.197613	0.00261027	0.673662	0.0116726	0.670749	0.0117768	2	3	4
0.158365	0.0215722	0.198635	0.0243183	0.66563	0.0962663	0.662644	0.0971258	0.156713	0.00224003	0.197365	0.0025136	0.674502	0.0108637	0.671596	0.0109607	2	3	5
0.167025	0.0236731	0.205541	0.026602	0.637123	0.110665	0.633883	0.111653	0.164586	0.00271496	0.204211	0.00274694	0.651527	0.0118454	0.648416	0.0119511	2	3	6
0.160417	0.0235941	0.201106	0.0280226	0.653022	0.114245	0.649924	0.115265	0.158396	0.00268757	0.200187	0.0028125	0.665107	0.0121535	0.662117	0.012262	2	3	7
0.161813	0.023743	0.199417	0.0255474	0.658912	0.107805	0.655867	0.108767	0.159706	0.00269447	0.198109	0.0025944	0.672035	0.0113583	0.669106	0.0114597	2	3	8
0.159779	0.0216691	0.19871	0.0241602	0.664743	0.103753	0.66175	0.104679	0.157419	0.00223187	0.196978	0.00248406	0.675769	0.0110585	0.672874	0.0111572	2	4	5
0.160113	0.0233355	0.1991	0.0255667	0.66139	0.109513	0.658367	0.110491	0.157961	0.00249524	0.197664	0.00257107	0.673498	0.0114543	0.670583	0.0115566	2	4	6
0.160095	0.0225468	0.199242	0.0245415	0.662147	0.105992	0.659131	0.106938	0.157929	0.00241967	0.197621	0.00248821	0.67364	0.0113692	0.670726	0.0114708	2	4	7
0.160256	0.0232756	0.198916	0.0251547	0.661914	0.108588	0.658895	0.109557	0.158071	0.00244749	0.197272	0.00253849	0.674796	0.0112699	0.671892	0.0113706	2	4	8
0.159463	0.0224359	0.197775	0.0242165	0.667466	0.100605	0.664496	0.101503	0.157205	0.00224592	0.196221	0.00248593	0.678266	0.0106642	0.675393	0.0107594	2	5	6
0.160128	0.0211452	0.199426	0.0238314	0.663061	0.100291	0.660053	0.101187	0.157514	0.00211292	0.197408	0.00247846	0.67436	0.0108559	0.671452	0.0109528	2	5	7
0.159377	0.0225526	0.197633	0.024117	0.667858	0.101117	0.664892	0.10202	0.157115	0.00227337	0.196031	0.00247418	0.678886	0.010702	0.676019	0.0107975	2	5	8
0.161964	0.0232194	0.201603	0.0269716	0.651868	0.113718	0.64876	0.114733	0.159485	0.0024561	0.20007	0.00272138	0.665504	0.0118019	0.662518	0.0119073	2	6	7
0.159145	0.0230376	0.197591	0.0238051	0.66791	0.101889	0.664945	0.102799	0.156996	0.00235052	0.196007	0.00243459	0.678959	0.0108462	0.676092	0.0109431	2	6	8
0.162522	0.0229767	0.20026	0.0250125	0.657266	0.108359	0.654206	0.109326	0.159796	0.00253038	0.198135	0.00254912	0.671951	0.0111879	0.669022	0.0112878	2	7	8
0.261417	0.0399593	0.318877	0.0397568	0.160839	0.138173	0.153346	0.139406	0.259086	0.0039306	0.317559	0.00449836	0.157688	0.013162	0.150167	0.0132795	3	4	5
0.261751	0.0396065	0.319148	0.0387234	0.161863	0.138431	0.154379	0.139667	0.259339	0.00398419	0.318077	0.00437855	0.154923	0.0133279	0.147378	0.0134469	3	4	6
0.261949	0.03964	0.319625	0.0388417	0.160578	0.138422	0.153083	0.139658	0.259042	0.00394109	0.317553	0.00433311	0.157703	0.013301	0.150182	0.0134198	3	4	7
0.261381	0.0396247	0.31853	0.038434	0.165733	0.139734	0.158284	0.140982	0.259123	0.00401391	0.317446	0.00433205	0.158272	0.0131999	0.150757	0.0133178	3	4	8
0.261006	0.0398428	0.317751	0.0394372	0.167288	0.139677	0.159853	0.140924	0.258596	0.00401936	0.316619	0.00445708	0.162662	0.0130503	0.155186	0.0131668	3	5	6
0.262308	0.0403634	0.319598	0.0409152	0.156567	0.133931	0.149036	0.135127	0.259429	0.00401996	0.318209	0.00463243	0.154248	0.0127179	0.146697	0.0128314	3	5	7
0.260701	0.039674	0.317483	0.0390089	0.169405	0.14104	0.161989	0.142299	0.258318	0.00400384	0.316237	0.00439715	0.164675	0.0131458	0.157217	0.0132631	3	5	8
0.264047	0.0409729	0.322346	0.0397785	0.147107	0.128211	0.139492	0.129356	0.261816	0.00424608	0.321312	0.00457152	0.137666	0.012947	0.129966	0.0130626	3	6	7
0.260305	0.0392939	0.317071	0.0384874	0.172801	0.143743	0.165416	0.145027	0.257707	0.00395089	0.315761	0.00430833	0.167184	0.0132974	0.159748	0.0134161	3	6	8
0.263675	0.03945	0.319903	0.03819	0.161671	0.137284	0.154186	0.13851	0.260847	0.00437381	0.318129	0.00431418	0.154652	0.0126731	0.147104	0.0127863	3	7	8
0.267448	0.0401837	0.321354	0.0406782	0.139042	0.116509	0.131355	0.117549	0.265191	0.00424561	0.32062	0.00468948	0.141403	0.011677	0.133737	0.0117813	4	5	6
0.268162	0.0405078	0.322713	0.0406808	0.135967	0.117049	0.128253	0.118094	0.265038	0.00412653	0.320853	0.00463097	0.140143	0.0122763	0.132466	0.0123859	4	5	7
0.266715	0.0402974	0.320873	0.0404829	0.142291	0.116176	0.134633	0.117213	0.264632	0.00425414	0.32006	0.00465136	0.144397	0.0115431	0.136757	0.0116462	4	5	8
0.267638	0.0384178	0.322515	0.0386174	0.134937	0.114354	0.127213	0.115375	0.264747	0.00395246	0.320849	0.00439123	0.140153	0.0116034	0.132476	0.011707	4	6	7
0.266037	0.040146	0.320137	0.040418	0.151033	0.119794	0.143453	0.120864	0.263199	0.004167	0.318797	0.00455759	0.151126	0.0119423	0.143546	0.012049	4	6	8
0.266955	0.0386654	0.321885	0.0387657	0.138869	0.115608	0.131181	0.11664	0.264241	0.003963	0.320293	0.00439089	0.143134	0.0115387	0.135484	0.0116417	4	7	8
0.266743	0.0407988	0.320656	0.0413415	0.147833	0.115889	0.140224	0.116924	0.263835	0.00424846	0.319204	0.00467373	0.148971	0.0116052	0.141372	0.0117088	5	6	7
0.266885	0.0393535	0.32103	0.039736	0.141498	0.116933	0.133832	0.117977	0.264231	0.00408184	0.319752	0.00452043	0.14603	0.0118911	0.138405	0.0119973	5	6	8
0.266378	0.0404116	0.320551	0.0407858	0.14892	0.117458	0.141321	0.118506	0.263367	0.00418068	0.31883	0.00459824	0.150955	0.0118246	0.143374	0.0119302	5	7	8
0.266037	0.0396275	0.320794	0.0398707	0.146972	0.118722	0.139355	0.119782	0.263171	0.00405645	0.319083	0.00448203	0.149597	0.0119896	0.142004	0.0120966	6	7	8
0.171883	0.0259313	0.212562	0.0299089	0.613467	0.111663	0.611173	0.112326	0.170324	0.00304226	0.212084	0.00327947	0.62412	0.0140917	0.621889	0.0141754	1	2
0.264935	0.0441733	0.328798	0.0439923	0.115882	0.109724	0.110635	0.110375	0.262818	0.00478159	0.328081	0.00517662	0.101008	0.0121054	0.0956723	0.0121773	1	3
0.252287	0.0368628	0.312389	0.0394122	0.185203	0.151974	0.180368	0.152876	0.250606	0.00390197	0.312055	0.004468	0.186577	0.0161253	0.18175	0.016221	1	4
0.253893	0.0385046	0.31301	0.0416772	0.18356	0.14609	0.178715	0.146957	0.252242	0.00396375	0.312961	0.00472382	0.181877	0.015777	0.177021	0.0158706	1	5
0.256211	0.0381539	0.315531	0.0397331	0.174621	0.151332	0.169722	0.15223	0.254432	0.00413255	0.315044	0.0045481	0.170944	0.0154932	0.166024	0.0155851	1	6
0.25425	0.038658	0.315033	0.0406361	0.173359	0.151225	0.168453	0.152123	0.252498	0.00414111	0.314852	0.00466485	0.171947	0.0162371	0.167032	0.0163335	1	7
0.253054	0.0366924	0.311504	0.0392986	0.191315	0.155514	0.186515	0.156437	0.25106	0.00393504	0.311029	0.00443173	0.191917	0.016034	0.187121	0.0161292	1	8
0.182202	0.0210732	0.220755	0.0277323	0.589503	0.0944128	0.587067	0.0949731	0.180605	0.00239914	0.21979	0.00300439	0.596373	0.0123523	0.593977	0.0124256	2	3
0.159581	0.0227206	0.198652	0.0254324	0.663704	0.107671	0.661708	0.10831	0.158024	0.00241845	0.197828	0.00256116	0.672955	0.0114772	0.671014	0.0115453	2	4
0.15894	0.0211509	0.198539	0.0238169	0.667006	0.0948284	0.66503	0.0953912	0.157522	0.00206656	0.197572	0.00247049	0.673823	0.0106598	0.671887	0.010723	2	5
0.167468	0.0229846	0.205368	0.0258562	0.639094	0.10832	0.636952	0.108963	0.165378	0.00250638	0.204415	0.00266926	0.650838	0.0115708	0.648766	0.0116395	2	6
0.161165	0.0228006	0.201009	0.0274219	0.654576	0.112805	0.652526	0.113474	0.159341	0.0024396	0.200396	0.00275827	0.664413	0.0119468	0.662421	0.0120177	2	7
0.162402	0.0233031	0.199312	0.0249115	0.660759	0.106081	0.658746	0.106711	0.160498	0.00254093	0.198324	0.00253583	0.671325	0.0111173	0.669374	0.0111833	2	8
0.261366	0.0397809	0.31895	0.0392586	0.161279	0.137458	0.156301	0.138274	0.259496	0.00395924	0.318325	0.00442419	0.153613	0.0132677	0.14859	0.0133465	3	4
0.261385	0.0407275	0.318665	0.0415893	0.16031	0.130762	0.155327	0.131538	0.259478	0.00404584	0.318272	0.00466456	0.15392	0.0124814	0.148899	0.0125555	3	5
0.267115	0.040959	0.325509	0.0393932	0.134118	0.116489	0.128979	0.11718	0.265036	0.00469815	0.32473	0.00459596	0.11925	0.0110684	0.114023	0.0111341	3	6
0.264165	0.0411348	0.322398	0.0408154	0.144589	0.128626	0.139512	0.12939	0.26239	0.00422299	0.322012	0.00468999	0.133915	0.0130372	0.128775	0.0131146	3	7
0.262956	0.0396837	0.319116	0.0381724	0.165538	0.138749	0.160586	0.139572	0.260814	0.0043299	0.318177	0.00431793	0.1544	0.0127555	0.149381	0.0128312	3	8
0.268215	0.0400862	0.322137	0.040775	0.135086	0.117841	0.129953	0.118541	0.265979	0.00417299	0.321598	0.00470612	0.136153	0.0120286	0.131026	0.0121	4	5
0.267982	0.0388504	0.322323	0.0392832	0.133581	0.112693	0.128439	0.113362	0.266076	0.00406242	0.32214	0.00453949	0.13323	0.0116851	0.128086	0.0117544	4	6
0.267937	0.0392343	0.322719	0.0395848	0.133606	0.11487	0.128464	0.115552	0.265399	0.00396152	0.321602	0.00450145	0.136118	0.0119368	0.130992	0.0120077	4	7
0.267188	0.038997	0.321659	0.039093	0.137144	0.111835	0.132023	0.112499	0.265573	0.00404513	0.321503	0.00450056	0.136655	0.0114383	0.131532	0.0115062	4	8
0.267271	0.0401626	0.320861	0.0407913	0.140964	0.115632	0.135866	0.116319	0.265225	0.00423546	0.320658	0.00468403	0.141197	0.0116736	0.1361	0.0117428	5	6
0.269115	0.0414713	0.322843	0.0425522	0.13287	0.115906	0.127724	0.116594	0.266497	0.00434878	0.322225	0.00487928	0.132793	0.01194	0.127646	0.0120109	5	7
0.266847	0.0398487	0.320607	0.0402416	0.14255	0.116083	0.137462	0.116772	0.264857	0.00417572	0.320278	0.00461654	0.143228	0.011704	0.138143	0.0117735	5	8
0.270034	0.040245	0.325675	0.0400756	0.11756	0.0987241	0.112323	0.09931	0.268267	0.00422473	0.325368	0.0047057	0.115796	0.0109671	0.110548	0.0110322	6	7
0.266498	0.0392762	0.320104	0.0396763	0.14603	0.119298	0.140962	0.120006	0.264279	0.00413634	0.319804	0.00452034	0.145753	0.011906	0.140683	0.0119767	6	8
0.267578	0.0395012	0.323101	0.0388901	0.131772	0.105256	0.12662	0.105881	0.265737	0.0041072	0.322164	0.00448019	0.133113	0.0106305	0.127968	0.0106936	7	8
0.264861	0.0446932	0.328084	0.0441769	0.117331	0.108358	0.11472	0.108678	0.263365	0.0048023	0.328276	0.00518577	0.0999368	0.0122672	0.0972738	0.0123035	1
0.182178	0.0208193	0.220382	0.0270188	0.591205	0.0917648	0.589996	0.0920363	0.181014	0.00229631	0.219956	0.00292131	0.595764	0.0121306	0.594568	0.0121665	2
0.277372	0.0460834	0.341244	0.0491772	0.0414434	0.0479883	0.0386074	0.0481303	0.275792	0.00511905	0.342126	0.00593043	0.02251	0.00445077	0.019618	0.00446394	3
0.267822	0.0392289	0.322177	0.0398419	0.133738	0.114098	0.131175	0.114436	0.266297	0.00407324	0.322385	0.00458699	0.131917	0.0118072	0.129349	0.0118421	4
0.267957	0.0422965	0.321701	0.0434348	0.137562	0.112722	0.135011	0.113056	0.266576	0.0044349	0.322293	0.00491876	0.132435	0.0117354	0.129868	0.0117702	5
0.271152	0.0409236	0.328642	0.0397369	0.102543	0.080754	0.0998883	0.0809929	0.269725	0.00433133	0.328744	0.00470958	0.0973725	0.00835979	0.094702	0.00838453	6
0.270604	0.0405327	0.325779	0.0411682	0.117152	0.105087	0.11454	0.105398	0.26908	0.00426633	0.32607	0.00482981	0.111978	0.0114082	0.10935	0.0114419	7
0.267232	0.0395727	0.322238	0.0388708	0.136435	0.107911	0.13388	0.108231	0.265838	0.00416583	0.322217	0.00448494	0.132822	0.0107741	0.130257	0.010806	8
